# Supplementary material for: Dynamics of multiple sustainable agricultural intensification practices adoption: Application of the intertemporal multivariate probit model
Source: PLoS One. 2025 Feb 7;20(2):e0314172. doi: 10.1371/journal.pone.0314172 (PMC11805428; doi:10.1371/journal.pone.0314172)
Supplement: S1 Data — (XLSX) [file pone.0314172.s005.xlsx]

## Sheet: Sheet1
Household ID	First panel period	Tropical livestock units in first period	adult equivalent labour in first period	average education in the household in first period	Use of inorganic fertlizer in first panel period	number of institutions a farm in first panel	age of the household head in first panel	education level of the household head in first panel	use of soil and water conservation practice in first panel	use of residue retention practice in first panel	use of manure in the first panel	use of improved variaty of maize dummy	use of reduced tillage for 2 pass and less in first panel	use of maize-legum rotation dummy in first panel	no ownership of oxen (1=yes)	Sustainable agricultural intensification practices in first panel	use of intercropping dummy in first panel	(mean) soilslope of the farm in first panel (index)	off fram income share of the total gross cash revnue	farm size in hecares in first panel	altitude on which scaled by 100m of the farm in first panel	share of land owneed area wieghted in total land per farm in first panel	survey year for the second panel	Tropical livetock unit in the second panel	adult equivalent labour in the second panel	average education in the household for second panel	use of inorganic fertlizer in the second panel	number of institutions a farmer has access in the second panel	age of the houehold head in the second panel	education level of the household head in the second panel	use of soil and water conservation practice dummy (1=yes) in the second panel	usse of residue retention practice dummy (1=yes) in the second panel	use of manure dummy (1=yes) in the second panel	use of improved variaty of maize dummy (1=yes) in the second panel	use of reduced tillage for 2 pass and less dummy in the second panel	use of maize-legum rotation dummy (1=yes) in the second panel	no ownershipe of oxen in the second panel	Sustainable agricultural intensification practices in the second panel	use of intercropping practice dummy (1=yes) in the second panel	(mean) soilslope of the farm (index) in the second panel	off fram income share of the total gross cash revnue	farm size in hectares in the second panel	Altitude of the farm scaled by 100m in the second panel	share of land owneed area wieghted in total land per farm
57	2010	6.62	3.8	0.25	0	0	42	0	0	1	1	0	1	1	0	4	0	1	0	0.75	13.69	1	2013	6.52	4.6	0.8	0	0	48	0	0	0	0	0	0	0	0	0	0	1	0.4	0.5	13.69	1
59	2010	2.75	3.8	1.5	0	2	60	4	0	0	0	0	0	0	1	0	0	2	0.76	0.25	16.61	0	2013	0.36	5.4	1.83	0	1	59	4	0	0	0	0	1	0	1	1	1	2	0.96	0.083	16.61	1
60	2010	2.77	4.8	1.6	0	0	36	0	0	1	0	0	0	1	1	2	0	1	0.61	0.25	16.73	0	2013	2.05	6.3	2	0	1	38	0	0	1	0	0	1	0	1	2	0	1	0.39	0.25	16.73	1
61	2010	9.23	6.6	0.25	0	0	57	0	0	1	0	0	0	0	0	1	0	1	0	0.75	13.77	1	2013	11.72	3.1	1	0	0	65	0	0	0	0	0	0	0	0	0	0	3	0.17	0.25	13.77	1
62	2010	8.21	4.8	0.4	0	0	38	0	0	0	1	0	0	1	0	2	1	2	0.06	0.5	16.88	1	2013	3.96	5.3	1.67	0	0	39	0	0	1	0	0	1	0	0	2	1	2.3	0.08	0.795	16.88	1
63	2010	2.87	6.7	1.5	0	2	48	0	0	0	0	0	1	0	1	1	0	1	0.35	1.25	16.65	1	2013	2.32	6.9	2	0	2	50	0	0	1	0	0	1	0	1	2	0	1	0.61	1.25	16.65	0
64	2010	13.64	5.6	0.83	0	2	46	0	0	0	0	0	1	0	0	1	0	1	0	1.5	14.44	1	2013	11.62	6.1	1.17	0	1	50	1	0	0	0	0	0	0	0	0	0	2	0	0.25	14.44	1
65	2010	11.49	6.6	3.5	0	1	54	8	0	0	0	1	1	0	0	2	0	1	0	1.25	13.64	1	2013	12.47	6.6	4	0	1	55	8	0	0	0	0	1	0	0	1	0	1	0.04	0.67	13.64	1
67	2010	17.51	6.4	2.88	0	4	75	0	0	0	0	0	0	0	0	0	0	1	0	1	16.65	1	2013	12.29	4.9	3.5	0	1	70	2	0	0	1	0	1	1	0	3	0	1.5	0.59	0.583	16.65	1
68	2010	3.92	5.6	1.5	0	1	52	0	0	1	0	0	1	0	1	2	0	1	0	1.75	13.8	1	2013	6	6.1	3.29	0	1	52	0	1	1	0	0	1	1	0	4	0	1	0.1	1	13.8	1
69	2010	18.22	6.3	3.17	0	1	50	5	0	0	0	0	0	0	0	0	0	1	0	0.25	16.63	1	2013	25.63	6.1	3.57	0	0	56	4	0	0	0	0	0	0	0	0	0	1	0.03	1	16.63	1
70	2010	6.1	4.3	1	0	1	43	0	0	0	0	0	1	0	1	1	0	1	0.63	0.25	13.77	1	2013	3.58	5.6	2	0	0	42	0	0	1	0	0	1	0	1	2	1	2	0.26	0.25	13.77	1
71	2010	3.51	4.3	1.25	0	4	38	0	0	0	0	0	1	1	0	2	0	2	0.36	0.5	13.25	1	2013	8.09	5.3	2.4	0	0	38	0	0	0	0	0	1	0	0	1	0	3	0.93	0.67	13.25	1
72	2010	0	3.8	0.5	0	1	29	0	1	0	0	0	0	0	1	1	0	1.7	0	1.3125	12.9	1	2013	5.3	4.3	0.5	0	1	35	0	0	1	0	0	0	1	0	2	0	1	0.07	0.75	12.9	1
75	2010	7.45	4.3	0.75	0	1	42	0	0	1	0	0	1	0	0	2	0	1	0.27	0.5	13.13	1	2013	6.92	5.6	0.8	0	0	45	0	0	0	0	0	1	0	1	1	0	1	0.37	0.5	13.13	1
76	2010	14.41	3.3	0.25	0	1	38	0	0	1	0	0	0	0	0	1	0	1	0.3	1.25	12.92	1	2013	4.31	3.3	0.25	0	0	42	0	0	0	0	0	1	0	1	1	0	3	0	0.33	12.92	1
78	2010	10.34	3.3	0.33	0	4	40	1	0	0	1	0	1	0	0	2	0	2	0.41	1	12.94	1	2013	6.51	5.9	1.33	0	0	42	2	0	0	1	0	0	0	1	1	0	2	0	1.75	12.94	1
80	2010	7.52	6.8	2.14	0	1	55	0	0	1	0	0	0	1	0	2	0	1	1	0.75	13.12	1	2013	8.44	7.3	1.5	0	0	55	1	0	0	0	0	1	0	0	1	0	1	0.88	0.67	13.12	1
81	2010	16.93	6.1	2	0	1	65	0	0	1	0	0	1	0	0	2	0	1	0.16	1.25	13.12	1	2013	8.02	7.2	4.13	0	2	55	0	0	0	0	0	0	0	1	0	0	1	0.41	1	13.12	1
82	2010	4.49	6.8	2.43	0	2	48	5	0	1	0	0	1	0	1	2	0	1	0.06	1	12.91	1	2013	9.78	8.6	2.9	0	1	55	4	0	0	0	0	0	0	1	0	1	1	0	0.875	12.91	1
84	2010	6.64	5.9	0	0	0	66	0	0	0	0	0	1	0	1	1	0	1	0.36	0.5	12.9	1	2013	4.72	5.9	0.43	0	0	68	0	0	0	0	0	1	1	0	2	0	2	0.44	0.5	12.9	1
85	2010	37.46	3.3	2	0	0	35	5	1	0	0	0	0	0	0	1	0	1	0.06	2	15.25	1	2013	30.04	5.6	2.17	0	2	43	5	0	0	0	0	0	0	0	0	0	1	0.96	0.5	15.25	1
87	2010	57	4.9	0	0	0	88	0	0	0	0	0	0	0	0	0	0	1	0	0.75	15.49	1	2013	67.48	12.6	1	0	0	78	0	0	0	0	0	0	0	1	0	0	3	0.04	0.85	15.49	1
89	2010	16.32	2.8	0	0	0	25	0	0	0	0	0	0	0	0	0	0	3	0	1	15.44	1	2013	12.27	2.8	0	0	0	29	0	1	0	0	0	1	0	0	2	0	1	0.42	1	15.44	1
90	2010	15.21	4.3	1	0	1	45	0	1	0	0	0	0	0	0	1	0	1	0	0.5	15.29	1	2013	4.33	6.4	0.71	0	1	48	0	0	0	0	0	0	0	1	0	0	1	0.74	0.25	15.29	1
91	2010	17.29	6.9	1.86	0	1	39	0	1	0	0	0	0	0	0	1	0	1	0.22	1	15.34	1	2013	22.98	6.4	1.14	0	1	60	0	0	0	0	0	0	1	0	1	0	1	0.07	2	15.34	1
92	2010	44.83	6.6	1.57	0	0	67	0	0	0	0	0	0	1	0	1	0	2	0.08	1	15.3	1	2013	17.93	5.1	0.67	0	0	72	0	0	0	0	0	0	0	0	0	0	1	0.78	0.25	15.3	1
93	2010	30.27	7.4	1.13	0	0	46	0	1	1	0	0	1	0	0	3	0	1	0	2.5	15.3	1	2013	25.17	9.9	1.25	0	0	55	0	1	0	0	0	0	0	0	1	0	1	0.13	1	15.3	1
94	2010	48.71	7.9	0.63	0	0	44	0	0	1	0	0	0	0	0	1	0	1	0.21	1.5	15.24	1	2013	25.55	3.8	0	0	0	47	0	0	0	0	0	0	0	0	0	0	1	0	1.5	15.24	1
95	2010	19.89	7.9	1.29	0	0	50	0	0	0	0	0	1	0	0	1	0	2	0	1	15.54	1	2013	13.12	8.4	2.2	0	1	53	0	1	0	0	0	1	0	1	2	0	3	0.52	0.5	15.54	1
98	2010	25.4	3.8	1	0	4	37	0	0	1	0	0	1	0	0	2	0	2	0.56	2.25	15.46	1	2013	15.71	3.8	1.25	0	1	43	0	0	0	1	0	1	0	0	2	1	2.5	0.12	3.33	15.46	0.0990991
99	2010	14.82	3.5	1.25	0	1	65	0	0	0	0	0	1	0	0	1	0	1.5	0.54	5	14.9	1	2013	10.11	3.1	2.4	0	1	70	0	0	0	1	1	0	0	0	2	0	2.5	0	1.5	14.9	1
101	2010	13.88	5.1	0.6	0	1	40	0	0	1	0	0	0	0	0	1	0	1	0.33	1	14.5	1	2013	10.8	5.9	1	0	1	44	0	0	0	0	0	1	1	0	2	0	2	0	0.66	14.5	1
102	2010	2.97	5.1	0.17	0	1	44	0	0	0	0	0	0	0	1	0	0	1	0.31	1.25	15.07	1	2013	10.97	10.4	0.33	0	0	40	0	1	0	0	0	0	1	0	2	0	2	0	1.5	15.07	1
104	2010	18.42	1.8	0	0	0	25	0	0	0	0	0	0	0	0	0	0	1	0.08	2.5	15.6	1	2013	7.17	2.3	0.5	0	0	25	1	1	0	0	0	1	0	1	2	0	3	0	0.5	15.6	1
105	2010	5.61	8.1	0.56	0	2	47	0	0	0	0	0	1	0	1	1	0	1	0.51	1	14.79	1	2013	28.97	5.6	1	0	1	58	0	0	1	0	0	1	0	1	2	0	1	0	0.75	14.79	1
107	2010	11.16	3.3	0	0	1	30	0	0	0	0	0	1	1	0	2	0	1	0.43	0.5	15.11	1	2013	23.35	3.8	0.25	0	1	35	0	0	0	0	0	1	0	0	1	0	1	0	0.5	15.11	1
108	2010	24.03	3.8	0	0	0	34	0	0	0	0	0	0	1	0	1	0	1	0.13	1.25	15.36	1	2013	20.46	3.8	0	0	1	37	0	0	0	0	0	1	0	0	1	0	3	0	0.17	15.36	1
109	2010	14.08	4.1	0.6	0	0	42	0	0	0	0	0	1	0	0	1	0	2	0.25	0.75	14.87	1	2013	12.8	4.3	0	0	2	55	0	0	1	0	0	0	0	0	1	0	1	0	0.75	14.87	1
110	2010	12.28	4.3	0.25	0	0	37	0	0	1	0	0	0	0	0	1	0	1	0.27	1.25	14.54	1	2013	14.54	6.6	0.4	0	0	34	0	1	0	0	0	0	0	0	1	0	2	0.41	1	14.54	1
111	2010	11.78	9.3	3	0	0	63	0	0	1	0	0	0	0	0	1	0	2	0	0.5	15.14	1	2013	9.37	7.8	1.13	0	1	60	0	0	0	0	0	1	0	0	1	0	2	0.39	1	15.14	1
113	2010	8.46	7.6	4.5	0	3	43	5	0	0	0	0	0	0	0	0	0	2	0	0.75	19.79	1	2013	10.12	7.3	3.75	0	3	45	4	0	0	1	1	0	0	0	2	1	1	0	0.5	19.79	1
114	2010	1.8	5.8	2	0	2	36	4	1	0	0	0	0	0	0	1	1	1	0	0.5	19.36	1	2013	0	6.8	2.43	0	3	40	3	0	1	0	1	1	0	1	3	0	2	0	0.25	19.36	1
116	2010	20.33	8.6	3.11	0	1	57	0	0	0	1	0	0	0	0	1	1	1	0.1	1.25	18.16	1	2013	19.16	10.1	2.56	0	2	48	0	0	0	0	0	1	0	0	1	0	2	0	0.5	18.16	1
118	2010	3.8	7.7	3.56	0	3	55	0	0	0	0	1	1	0	0	2	0	2	0.47	2	17.72	1	2013	11.42	8.5	4.7	1	2	65	0	0	0	0	0	1	0	0	2	0	1	0.76	2	17.72	1
120	2010	8.82	7.9	2.78	0	5	42	6	0	0	0	0	0	0	0	0	1	1.5	0.02	1	19.17	1	2013	6.22	9.4	3.9	0	2	45	6	0	0	0	0	0	0	1	0	0	2.5	0.33	1.5	19.17	1
121	2010	3.45	9.1	2.5	0	3	35	4	0	0	1	1	0	0	0	2	1	1.5	0.67	0.625	18.78	1	2013	7.71	9.6	3.64	1	1	45	4	0	1	0	1	0	0	0	3	0	2	0	0.5	18.78	1
122	2010	4.16	3.8	0.75	0	5	32	3	1	0	1	0	0	0	0	2	1	1	0.37	1.5	18.85	1	2013	11.5	3.8	1.4	1	3	35	4	0	0	0	1	0	0	0	2	0	2	0.11	0.99	18.85	1
123	2010	3.89	6.8	2.43	0	2	43	0	0	1	0	0	0	0	0	1	0	1	0.69	0.5	19.19	1	2013	4.94	8.6	2.9	1	1	37	0	0	0	0	1	0	0	0	2	1	2	0	0.5	19.19	1
124	2010	5.11	5.8	3	0	1	60	0	0	0	1	0	0	0	1	1	1	1	0.41	0.5	18.85	1	2013	5.26	4.3	3.5	0	1	66	4	0	0	1	0	0	0	0	1	0	1.7	0.04	0.75	18.85	1
126	2010	28.45	8.7	2.6	0	2	75	0	1	1	1	0	0	0	0	3	1	1	0	2	19.03	1	2013	13.37	8.7	3.33	1	2	74	0	0	0	1	0	0	0	0	2	0	3	0	1.5	19.03	1
127	2010	17.49	6.2	6.86	1	5	52	8	1	0	1	0	0	0	0	3	1	1.5	0.03	1.5	18.73	1	2013	18.65	7.8	5.5	1	3	54	8	1	1	1	1	0	0	0	5	1	1.8	0.02	1.575	18.73	0.920635
128	2010	3.26	8.8	1.88	0	1	50	0	0	0	1	0	0	0	0	1	0	2	0	1	19.32	1	2013	1.64	8.6	1.56	0	3	54	0	0	1	1	1	0	0	1	3	1	1.7	0.22	1.5	19.32	1
129	2010	20.7	7.2	5.14	0	3	59	2	0	1	1	0	1	0	0	3	0	1	0.15	1	20.31	1	2013	0.01	8.6	4.92	1	0	72	1	0	1	0	1	0	0	1	3	1	3	0.39	1	20.31	1
130	2010	9.35	5.9	3.29	0	3	37	5	1	0	1	1	1	0	0	4	0	1	0.57	1.125	19.46	1	2013	21.16	8.9	3.3	1	5	40	5	0	1	1	0	0	0	0	3	1	1.7	0.44	1.75	19.46	1
134	2010	12.42	7.3	1.86	0	2	45	3	0	0	1	0	0	0	0	1	0	1	0.69	1.25	19.22	1	2013	2.71	7.2	0.75	0	1	57	3	0	1	1	0	0	0	1	2	0	2	0.1	2	19.22	1
136	2010	11.6	2.8	2	0	2	28	3	0	0	1	0	0	0	0	1	0	1	0.43	1	18.03	1	2013	11.72	4.3	2.25	0	2	35	3	0	0	1	0	0	0	0	1	1	1.5	0.5	1.375	18.03	1
137	2010	14.18	8.6	1.89	0	1	48	0	0	0	1	0	0	0	0	1	0	2	0	2.5	19.25	1	2013	15.64	8.2	2.2	1	2	50	2	0	0	0	1	0	0	0	2	0	2	0.01	2	19.25	1
138	2010	25.95	7.4	3	0	2	48	3	0	0	1	0	0	0	0	1	0	2	0.04	3	19.88	1	2013	16.32	6.1	1.43	1	3	49	3	0	0	0	0	0	1	0	2	0	2	0	2	19.88	1
139	2010	14.05	6.6	3	0	2	43	5	1	0	1	0	0	0	0	2	0	1	0.23	3	19.45	1	2013	15.48	7.4	2.63	1	0	60	6	0	0	0	1	1	0	0	3	1	3	0	4.25	19.45	1
141	2010	4.68	7.9	2.22	0	2	45	0	0	0	0	1	0	0	0	1	0	2	0	0.375	21.96	1	2013	6.21	6.8	1.67	0	2	49	0	0	0	1	1	0	0	0	2	0	2.5	0	1.25	21.96	1
142	2010	6.58	5.1	1.75	0	2	28	4	0	0	0	1	0	1	0	2	1	1.5	0	1.25	22.51	1	2013	11.08	6.1	1.6	1	1	32	4	0	0	0	1	0	0	0	2	0	1.5	0.06	1.5	22.51	1
143	2010	0.55	3.8	0	0	2	33	0	0	0	0	0	0	0	1	0	0	1	0.61	0.1875	22.96	1	2013	0.18	4.6	0	0	1	33	0	0	0	0	0	1	0	1	1	0	2	0.45	0.375	22.96	1
144	2010	3.27	2.6	4.33	0	2	25	4	1	0	0	0	0	0	0	1	0	1.5	0.04	0.3125	22.31	1	2013	3.8	2.3	6.5	0	2	32	6	0	1	1	1	0	0	0	3	1	2.5	0.43	0.75	22.31	0.666667
145	2010	11.74	9.7	5.9	0	5	55	4	0	0	1	0	1	0	0	2	0	2	0.2	4	22.3	0.3125	2013	9.13	9.8	7.09	0	2	47	3	0	0	0	1	0	0	0	1	1	2.5	0.48	1.375	22.3	1
146	2010	1.6	7.4	1.63	0	4	45	6	0	0	1	0	1	0	1	2	0	2	0.48	1.5	22.39	1	2013	4.9	7.9	1.88	0	1	52	5	0	0	1	0	0	0	0	1	0	1	0.56	0.5	22.39	0
148	2010	5.13	2.3	9	0	1	25	12	0	0	0	0	0	0	0	0	0	2	0.08	1	22.67	1	2013	6.97	2.8	8	0	6	24	10	0	0	0	1	0	0	0	1	0	2	0.14	1	22.67	1
149	2010	11.43	6.9	5	0	2	55	3	1	0	0	0	0	0	0	1	0	2	0	1	22.88	1	2013	12	6.9	6.14	1	6	68	3	0	1	0	1	0	0	0	3	0	1	0	3	22.88	1
150	2010	12.95	5.8	1.17	1	3	38	1	0	1	0	0	0	0	0	2	0	1	0	1	22.86	1	2013	1.3	6.3	0.86	1	2	36	1	0	0	1	1	0	0	1	3	0	1.7	0	2.5	22.86	0.6
152	2010	8.1	6.4	0.83	0	3	42	1	0	0	0	0	0	0	0	0	0	2	0	1	24	1	2013	7.24	6.9	0.86	0	4	49	1	0	1	0	0	0	0	0	1	0	2	0.5	0.5	24	1
154	2010	3.81	2.8	1	0	1	27	2	0	1	0	0	1	0	0	2	0	2	0.47	0.75	23.74	1	2013	1.6	3.1	1	0	0	30	2	0	0	0	0	1	0	1	1	0	2	0.2	0.625	23.74	0.8
155	2010	6.17	5.3	1.8	0	0	30	7	0	0	0	0	0	0	0	0	0	1	0	1.25	23.33	1	2013	8.34	6.6	2.86	1	4	37	8	0	0	0	1	0	0	0	2	1	1	0	1.061	23.33	1
156	2010	12.87	12.9	2.85	1	2	44	7	0	0	1	0	0	0	0	2	0	1	0.16	1	23.22	1	2013	18.02	6.1	3.25	1	1	46	8	0	1	0	1	0	0	0	3	0	1	0.31	2.5	23.22	1
157	2010	3.15	6.4	1.83	0	1	40	5	0	0	1	0	0	0	0	1	0	2	0	0.25	23.74	1	2013	3.27	7.1	2.43	0	3	45	5	0	0	0	1	0	0	0	1	0	2.5	0.22	1	23.74	0.25
158	2010	15.73	5.9	2.5	0	3	35	8	0	0	0	1	0	0	0	1	0	1	0	1	22.64	1	2013	10.76	7.2	3.5	1	4	37	10	0	1	0	1	0	0	0	3	1	2	0	1	22.64	1
159	2010	4.9	3.3	2	0	2	28	6	0	0	0	0	0	0	0	0	0	1	0	0.25	24.01	0	2013	7.26	4.3	1.5	1	2	34	5	0	0	0	1	0	0	0	2	0	2	0.19	1.25	24.01	0.6
160	2010	4.78	7.2	0.67	0	1	62	0	0	0	0	0	0	0	1	0	0	2	0	0.25	24.01	0	2013	4	3	0.5	0	1	80	0	0	0	0	0	1	0	1	1	0	1	0.16	0.125	24.01	1
161	2010	8.88	4.3	1.25	0	3	34	4	0	0	0	0	0	0	0	0	0	1	0	2.5	23.24	1	2013	4.82	5.8	1.5	0	3	39	4	0	1	0	0	0	0	0	1	0	2	0.5	1	23.24	1
162	2010	9.07	5.1	0.4	0	2	39	0	0	0	1	0	0	0	0	1	0	2	0	1	23.26	1	2013	18.92	6.8	1	1	2	42	0	0	0	0	1	0	0	0	2	0	2	0.19	1.5	23.26	1
164	2010	11.98	9.7	4.91	0	2	64	1	0	0	1	0	0	0	0	1	0	2	0.57	0.5	22.38	1	2013	9.12	11.2	7	1	2	65	1	0	0	1	1	0	0	0	3	0	2	0.22	3	22.38	1
165	2010	5.62	5.9	1.83	0	2	32	4	0	0	0	0	0	0	0	0	0	2	0	1.125	22.53	1	2013	4.81	6.7	2.86	1	2	34	3	0	1	1	1	0	0	1	4	1	1.5	0	1.125	22.53	1
166	2010	0.36	6.9	3.38	1	5	42	7	0	0	0	1	0	0	1	2	0	1	0.36	0.5	22.04	1	2013	0.18	6.1	4.5	0	5	47	7	0	0	0	0	0	0	1	0	0	1	0.49	0.5	22.04	0
167	2010	6.97	8.1	2.5	0	2	40	1	0	0	0	1	0	0	0	1	0	2	0.21	1	24.02	1	2013	6.13	7.3	1.43	0	2	42	1	0	0	0	0	0	0	0	0	0	2	0.04	0.75	24.02	1
168	2010	2.96	6.2	5.13	0	3	45	6	0	0	1	0	1	0	0	2	0	2	0.06	0.265	18.65	1	2013	2.58	7	6	0	2	47	5	0	0	0	0	0	0	0	0	0	1	0	0.1875	18.65	1
169	2010	4.15	4.9	4.17	0	1	38	8	0	1	1	0	0	0	0	2	1	1	0.44	0.25	18.41	1	2013	2.73	5.4	5.67	1	3	38	8	1	0	0	0	0	0	0	2	1	1	0.36	0.25	18.41	1
170	2010	2.7	2.3	1	0	3	26	2	0	1	1	0	0	0	1	2	1	1	0.02	1.25	18.37	0.4	2013	1.35	2.8	1	0	2	27	2	0	0	0	0	0	0	1	0	0	1	0	0.4062	18.37	0
171	2010	1.1	2.3	7.5	0	1	24	5	0	1	1	0	0	0	0	2	0	2	0.12	0.5	18.48	0.5	2013	0.01	2.8	7	0	2	35	4	1	1	0	0	1	0	1	3	0	3	0.27	0.0625	18.48	1
173	2010	5.49	5.4	4.86	0	3	43	10	0	0	1	0	0	0	0	1	1	2	0	1.25	18.48	0.4	2013	3.8	5.2	6.57	0	1	39	9	1	1	1	0	0	0	0	3	0	2	0.01	0.25	18.48	1
174	2010	2.72	2.8	4	0	2	45	10	0	0	0	0	1	0	0	1	1	1.5	0.26	0.25	18.65	0.5	2013	2.74	2.8	4	0	2	40	10	1	0	0	0	1	0	0	2	0	2	0	0.125	18.65	1
175	2010	1.13	5.8	4	0	3	44	7	0	1	0	0	0	0	0	1	0	1	0.01	0.25	18.37	0	2013	0.36	6.6	4.14	0	2	40	7	0	0	0	0	1	0	1	1	0	1	0.13	0.0625	18.37	1
176	2010	1.14	5.1	7.4	1	6	24	12	0	0	0	0	0	0	1	1	0	1	0.89	0.5	18.37	0	2013	0.04	4.1	5.75	1	3	27	13	1	1	0	1	1	0	1	5	1	1.5	0.95	0.25	18.37	1
177	2010	1.17	4.6	6.8	0	3	55	0	0	1	1	0	0	0	1	2	1	2	0.05	0.875	18.84	0.571429	2013	1.13	5.1	5.4	0	1	23	13	1	0	0	0	1	0	0	2	0	2	1	0.25	18.84	1
178	2010	2.56	4.4	6.6	0	2	60	2	0	0	1	0	1	0	0	2	1	1.5	0.77	1.125	18.41	0.444444	2013	2.92	5.4	7.83	1	1	60	0	1	1	0	1	0	0	0	4	0	2	0.33	0.375	18.41	1
179	2010	0	2.3	6	0	1	32	6	0	1	1	0	0	0	1	2	1	2	0.02	0.3125	18.29	0.8	2013	0	2.3	6	0	2	35	6	1	0	0	0	1	0	1	2	1	1	0.82	0.093	18.29	1
180	2010	3.6	3.3	0	0	1	27	0	0	0	0	0	0	0	1	0	1	1.5	0	0.4375	17.71	0.857143	2013	1.97	3.8	1	0	0	29	0	1	0	1	0	1	0	1	3	0	2	0.55	0.281	17.71	0.11032
181	2010	3.93	4.6	6.33	0	1	44	12	0	1	1	0	0	0	0	2	0	2	0	0.75	18.29	0.666667	2013	3.18	4.3	7.2	0	3	45	12	1	1	1	0	0	0	0	3	1	2	0.1	0.375	18.29	1
182	2010	0	3.3	2	0	1	40	3	0	1	0	0	0	0	1	1	0	2	0.46	0.125	16.9	1	2013	0.03	4.3	3	1	2	45	4	0	0	0	1	0	0	1	2	0	2	0.38	0.125	16.9	0.5
184	2010	3.3	7.9	3.1	0	5	56	0	1	0	0	0	1	0	0	2	0	1.7	0.4	1.125	18.29	0.222222	2013	4.36	6.1	4.86	0	1	58	0	1	0	1	0	1	0	0	3	0	3	0	0.25	18.29	1
185	2010	3.85	1.5	0.67	0	1	72	0	0	1	1	0	0	0	0	2	0	2	0.01	1	16.86	0.5	2013	1.92	5.1	1.29	1	3	76	0	1	1	0	0	0	0	0	3	1	1.5	0.25	0.25	16.86	1
186	2010	4.86	4.6	5.33	1	2	37	10	1	0	1	0	1	0	0	4	0	2	0	0.5	18.19	1	2013	0.41	5.1	3.5	1	3	30	4	1	0	1	1	0	0	1	4	0	2	0.68	0.2812	18.19	0.110953
187	2010	2.4	6.1	2.14	0	1	50	7	0	0	1	0	1	0	1	2	0	1	0.9	0.25	17.71	1	2013	4.31	6.8	6.5	1	0	38	7	1	0	1	1	0	0	0	4	1	1.4	0	0.9375	17.71	1
188	2010	1.14	4.3	1.2	1	2	50	2	1	1	0	0	1	0	0	4	0	1.8	0.22	1.0625	17.71	0.294118	2013	3	4.3	2.4	1	2	52	3	1	1	1	0	0	0	0	4	1	1.3	0.76	0.656	17.71	1
191	2010	2.7	1.8	0	0	1	60	0	0	1	1	0	0	0	0	2	0	1.5	0	0.5625	18.29	0.111111	2013	1.1	1.3	0	1	1	80	0	1	0	0	0	0	0	0	2	0	1	0	0.0625	18.29	1
193	2010	1.5	4.8	3.8	0	2	30	7	0	1	0	0	0	1	0	2	0	1.5	0	0.75	18.43	1	2013	4.3	4.2	6	0	0	32	7	0	0	0	1	1	0	0	2	0	2	0	0.125	18.43	1
194	2010	5.47	2.3	3.67	0	2	40	8	0	0	0	0	1	0	0	1	0	2.5	0.44	0.3125	18.45	0.2	2013	7.06	2.3	4.33	0	3	45	8	0	1	0	0	0	0	0	1	0	1.3	0.03	0.2812	18.45	1
196	2010	6.29	5.4	6.33	0	1	48	8	0	1	0	0	1	0	0	2	0	2	0.09	1.5	18.18	1	2013	6.74	5.4	7.17	1	0	55	7	1	0	0	1	1	0	1	4	0	2	0	1	18.18	1
197	2010	0.06	3.3	8.5	0	2	29	12	1	1	1	0	0	0	1	3	1	1.8	0	0.75	18.45	0.833333	2013	0.06	4.3	4.75	1	2	31	12	1	0	0	1	0	0	1	3	1	1	0.3	0.25	18.45	1
198	2010	0.16	5.9	3.29	0	4	38	5	0	1	1	0	0	1	1	3	0	2	0.88	0.75	18.45	0.333333	2013	4.46	6.4	3.86	1	0	40	5	1	0	1	1	0	0	0	4	0	2	0	0.1875	18.45	1
199	2010	4.6	3.1	3	0	1	67	2	0	0	1	0	1	0	0	2	0	2	0.12	0.5	18.45	0	2013	1.9	4.1	1	0	1	65	1	1	0	0	0	0	0	0	1	0	2	0	0.25	18.45	1
200	2010	5.93	5.4	4.57	1	3	45	6	1	1	1	0	0	0	0	4	1	1.3	0	0.53	18.54	0.471698	2013	7.03	6.2	6	1	1	42	6	1	1	0	0	0	0	0	3	0	1	1	0.0625	18.54	0
201	2010	3.42	3.3	2.67	0	1	30	4	1	0	0	0	1	0	0	2	0	2	0.2	0.125	18.54	0	2013	3.81	4.3	2.25	0	1	33	3	1	1	0	0	1	0	0	3	0	2	0.27	0.25	18.54	1
202	2010	2.77	5.9	3.67	0	1	40	6	0	1	1	0	1	0	0	3	0	2	0.51	0.5	18.45	1	2013	2.66	8.7	3.9	1	1	43	5	1	0	0	1	1	0	0	4	0	3	0.89	0.25	18.45	1
205	2010	3.24	2.1	1	0	1	60	0	1	1	0	0	0	0	0	2	0	1	0.39	0.75	18.43	0	2013	3.21	1	0	0	1	74	0	1	1	0	0	0	0	0	2	0	1	0	0.375	18.43	1
206	2010	23.32	6.5	2.25	0	1	46	0	1	1	1	0	1	0	0	4	1	2	0	0.625	18.39	1	2013	12.64	5.4	4.17	1	2	45	0	1	0	0	0	0	0	0	2	0	2	0	0.5	18.39	1
207	2010	8.44	3.3	6.75	0	1	66	6	1	1	1	0	1	0	0	4	1	2	0	0.5	18.31	1	2013	11.23	3.1	6.5	1	2	67	4	1	0	1	1	1	0	0	5	1	1	0.11	0.5	18.31	1
208	2010	12.3	5.3	6.33	0	4	40	10	1	1	1	0	1	0	0	4	1	1.5	0.42	1.25	18.43	1	2013	13.6	5.8	6.86	0	4	45	11	1	0	0	0	0	0	0	1	1	1	0.75	0.281	18.43	1
209	2010	9.67	7.2	7.13	0	1	40	12	0	0	1	0	0	0	0	1	0	1.5	0.61	1.5	18.23	0	2013	10.99	5.1	7	1	3	44	12	1	0	0	1	1	0	0	4	1	1	0.32	0.875	18.23	1
210	2010	0.5	6.3	5.43	0	2	58	9	0	0	1	0	1	0	1	2	0	1	0	0.5	18.38	1	2013	3.67	5.9	5	1	2	48	8	0	0	1	1	0	0	0	3	1	1	0.01	0.5	18.38	1
211	2010	5.07	4.6	2.8	0	1	32	4	0	0	1	0	1	0	0	2	0	2	0.6	0.5	18.31	1	2013	1.38	3.8	3.75	1	3	31	5	1	1	0	1	0	0	1	4	0	1	0	0.25	18.31	1
212	2010	9.95	3.3	2	0	2	28	1	0	0	1	0	1	0	0	2	0	2	0.16	0.5	18.38	1	2013	15.6	4.3	0.25	1	1	32	0	1	1	1	0	1	0	0	5	0	3	0	0.375	18.38	1
213	2010	1.42	3.6	2.4	0	3	42	1	1	0	1	0	1	0	0	3	0	1	0	0.25	18.39	1	2013	4.12	4.6	4.2	1	3	45	0	1	1	0	1	0	0	0	4	1	1	0.01	1.125	18.39	1
214	2010	3.13	3.8	5.25	0	2	55	0	1	1	1	0	1	0	0	4	1	2	0.84	0.625	18.43	1	2013	5.01	5.1	4.8	1	3	60	0	1	0	1	1	0	0	0	4	0	1	0.76	0.625	18.43	1
215	2010	8.48	3.8	0.25	0	2	36	0	0	1	1	0	1	0	0	3	0	1	0.33	1.25	18.38	1	2013	9.05	4.6	0.8	0	1	35	0	1	0	0	0	1	0	0	2	1	1	0.54	0.25	18.38	0
216	2010	4.03	3.1	2.33	0	3	28	2	0	1	1	0	1	0	0	3	0	2	0.83	0.5	18.43	1	2013	4.67	3.3	2	0	0	28	1	1	0	1	0	1	0	0	3	0	2	0.18	0.0625	18.43	1
217	2010	17.87	5.3	5.33	0	2	45	0	1	0	1	0	1	0	0	3	0	2	0	0.5	18.39	1	2013	25.09	4.8	5	0	1	45	0	1	0	1	0	1	0	0	3	0	2	0	0.375	18.39	1
218	2010	3.5	3.3	1.67	0	2	32	4	0	1	1	0	0	0	0	2	0	1	0	0.25	20.38	1	2013	1.99	4.1	2.25	0	2	39	4	0	0	1	0	0	0	1	1	1	2	0.12	0.625	20.38	1
219	2010	5.14	5.6	3.67	0	2	38	7	1	1	1	0	0	0	0	3	0	2	0	0.5	20.53	1	2013	6.73	7.2	4.13	1	1	45	7	1	0	0	0	0	0	0	2	0	2	0.44	0.25	20.53	1
222	2010	2.7	6.1	4	0	4	56	4	0	0	0	0	0	0	0	0	0	1.5	0.52	0.405	20.51	1	2013	12.53	6.1	4.14	1	3	48	4	1	0	0	0	0	0	0	2	0	2	0.61	0.5	20.51	1
223	2010	4.35	5.1	4.5	1	2	50	6	1	1	1	0	0	0	0	4	1	1.8	0.2	0.425	20.48	0.588235	2013	3.23	5.8	5.5	1	3	58	6	0	1	1	1	0	0	0	4	1	2	0	1.0625	20.48	0.764706
224	2010	3.78	5.6	4.67	1	2	35	8	0	1	1	0	0	0	0	3	0	2	0.37	1.125	20.38	1	2013	4.34	6.1	6.17	1	2	47	8	0	0	0	0	0	0	0	1	0	1.5	0.01	1.0937	20.38	0.571455
226	2010	2.19	3.3	2.75	0	2	31	7	0	1	0	0	0	0	0	1	0	2	0.41	0.155	20.51	1	2013	0.28	3.8	4.6	0	0	41	8	0	0	0	0	0	0	1	0	0	2	0.39	0.125	20.51	1
227	2010	0	3.6	4.25	0	1	40	10	0	0	0	0	0	0	1	0	1	1	0	0.125	20.57	1	2013	0.08	4.9	3.4	1	2	45	9	1	0	0	0	0	0	1	2	0	2	0.62	0.125	20.57	1
228	2010	4.13	4.1	3.6	1	2	38	10	1	1	0	0	0	0	0	3	0	1.4	0.81	2	20.54	1	2013	4.91	5.1	3.67	1	1	34	9	0	0	1	0	0	0	0	2	0	2	0.2	0.4375	20.54	1
230	2010	2.94	6.1	1.63	1	2	55	3	0	1	0	0	0	0	1	2	0	1.5	0.07	0.55	19.09	1	2013	5.76	6.4	2.88	1	4	55	4	0	1	0	1	0	0	0	3	1	1.8	0.47	1	19.09	0.5
231	2010	6.12	4.1	4	1	3	39	5	0	1	1	0	0	0	0	3	0	1.8	0	1.5625	18.98	1	2013	5.21	5.7	5	1	0	42	5	1	1	1	1	0	0	0	5	0	2.3	0.08	0.8	18.98	1
232	2010	1.1	4.6	2.4	1	2	35	3	0	1	0	0	0	0	0	2	0	2	0	0.3125	18.81	1	2013	3.81	5.9	3	1	2	37	5	0	1	1	0	0	0	0	3	0	2	0	0.375	18.81	1
233	2010	0.03	4.2	1	0	2	57	0	0	1	1	0	1	0	1	3	0	1.5	0.22	0.8125	18.84	1	2013	0	3.4	1.75	0	0	64	0	0	1	0	0	0	0	1	1	0	2	0.22	0.75	18.84	0.666667
234	2010	5.02	3.8	3	1	3	35	6	0	1	1	0	0	0	0	3	0	2	0.39	1.375	19.13	0.954545	2013	2.05	6.1	1.83	0	2	37	6	0	1	0	0	0	0	1	1	0	1	0.64	0.0625	19.13	1
235	2010	2.31	3.6	6.25	1	5	63	4	1	1	0	0	0	0	0	3	1	1.5	0.5	0.5625	18.98	1	2013	2.21	3.6	6	1	4	63	3	1	1	0	0	0	0	0	3	0	2	0.25	0.375	18.98	1
236	2010	5.3	4.6	0.33	1	2	60	0	0	1	1	0	0	0	0	3	0	1.3	0.4	0.8125	19.19	1	2013	3.22	2.8	0.33	0	2	60	0	0	0	1	0	0	0	0	1	0	1	0.79	0.125	19.19	1
237	2010	1.28	3.6	1.33	1	1	52	2	0	1	0	0	0	0	0	2	0	2	0.33	0.75	18.99	1	2013	0.19	4.6	0	1	1	52	0	0	0	0	0	0	0	1	1	0	1.7	0.63	0.75	18.99	1
238	2010	2.29	6.6	3.5	1	2	47	3	0	1	0	0	0	0	0	2	0	1	0.47	0.625	18.81	1	2013	1.29	7.7	3.88	1	1	47	4	0	0	0	0	0	0	0	1	0	2	0.25	0.5	18.81	1
240	2010	1.68	4.6	2	0	2	55	0	0	1	1	0	0	0	1	2	1	1	0	0.625	17.77	1	2013	0.5	4.1	2.6	1	2	65	0	0	0	1	1	0	0	1	3	0	1.5	0	0.5	17.77	1
241	2010	0.5	2.6	0	0	0	25	0	0	1	1	0	0	0	1	2	0	1	0.44	0.75	17.78	1	2013	0	1.5	0	0	0	25	0	0	0	1	0	0	0	1	1	0	1	0	0.125	17.78	1
242	2010	1.13	3.1	0	0	1	30	0	0	0	0	0	0	0	1	0	0	1.5	0.41	0.27	17.79	0.0740741	2013	1.62	3.6	0	1	2	30	0	0	1	0	1	0	0	1	3	1	1	0.15	0.375	17.79	0
243	2010	3.89	4.8	2.4	0	3	36	6	0	1	0	0	0	0	1	1	0	1	0.41	0.75	17.35	1	2013	3.45	5.9	2.13	1	1	45	6	0	0	0	1	0	0	1	2	1	3	0.3	0.25	17.35	1
244	2010	0.24	4.1	1.4	0	2	41	0	0	1	0	0	1	0	1	2	0	1	0	0.125	17.71	1	2013	0.68	4.6	3.8	1	0	45	2	0	0	0	0	0	0	1	1	0	1.5	0	0.5	17.71	0.5
245	2010	1.37	2.8	9	0	2	28	8	0	0	1	0	0	0	1	1	0	1	0	0.25	17.71	1	2013	2.62	2.8	9	1	1	31	8	0	1	0	1	0	0	0	3	1	3	0.33	0.33	17.71	1
248	2010	1.21	3.8	2.33	0	2	37	4	0	0	0	0	0	0	0	0	0	1.5	0	1	16.7	1	2013	3.4	4.3	1.75	1	2	35	3	0	0	0	1	0	0	0	2	0	1	0.25	0.375	16.7	1
250	2010	5.42	6.6	4.43	0	2	40	5	0	1	1	0	0	0	0	2	0	1.5	0	1.5	17.78	1	2013	6.22	9.1	4.2	1	1	51	6	1	0	1	1	0	0	0	4	0	1.5	0	0.875	17.78	1
251	2010	1.1	2.8	2	0	3	27	4	0	1	1	0	0	0	0	2	0	1	0	0.5	17.83	1	2013	0	2.8	2	1	1	28	6	0	0	0	1	0	0	1	2	0	1.5	0.06	0.1875	17.83	0.333333
252	2010	3.2	4.3	5	0	3	35	3	0	0	0	0	0	0	0	0	0	2	0.38	0.25	17.46	1	2013	1.05	5.4	5.67	1	0	42	3	0	1	0	1	0	0	1	3	1	2.3	0.74	0.575	17.46	0.565217
253	2010	3	5.1	1.83	1	3	47	2	1	1	0	0	0	0	0	3	0	1.3	0	1.375	20.84	1	2013	3.51	9.3	2.91	1	1	45	2	0	0	0	0	0	0	0	1	0	1	0.23	0.125	20.84	1
254	2010	3.97	3.1	2.33	1	2	40	4	0	1	1	0	0	0	0	3	0	2	0	0.375	20.23	0.666667	2013	4.28	3.6	3.25	1	1	43	5	1	0	1	0	0	0	0	3	0	2	0.02	0.875	20.23	1
255	2010	2.17	5.7	1.83	0	2	51	3	0	0	1	0	0	0	0	1	1	2	0.01	0.25	20.49	1	2013	1.99	5.4	2	1	1	48	2	0	0	0	0	0	0	0	1	0	2	0.22	0.4	20.49	0.1875
256	2010	4.8	7.3	2.4	1	1	52	3	0	1	1	0	0	0	0	3	0	1.3	0	1.1875	20.37	1	2013	1.12	8.7	3.9	1	2	59	1	0	1	0	1	0	0	0	3	1	2.6	0.34	0.55	20.37	1
257	2010	3.21	5.6	2.86	1	1	39	3	0	0	0	0	0	0	0	1	0	1.5	0.07	0.125	20.38	1	2013	3.71	4.3	1.8	0	0	44	1	0	0	0	0	0	0	0	0	1	2	0.35	0.025	20.38	1
258	2010	2.7	5.9	2.29	1	2	64	0	0	1	0	0	0	0	0	2	0	1	0.94	0.5625	20.22	1	2013	3.46	7.4	4.75	1	3	68	2	1	1	0	0	0	0	1	3	0	2	0.85	0.25	20.22	1
259	2010	5.08	4.1	6.5	1	1	42	2	0	1	1	0	0	0	0	3	1	2	0	0.45	20.32	1	2013	3.48	4.1	6	1	0	42	2	0	0	1	0	0	0	0	2	0	2	0.03	2.95	20.32	0.872881
261	2010	3.85	3.3	5.67	1	1	33	1	0	1	0	0	1	0	0	3	0	1.5	0.4	1	20.26	1	2013	2.94	3.6	5.5	1	1	36	0	0	0	1	0	0	0	0	2	0	1.5	0.42	0.1875	20.26	1
262	2010	4.08	4.8	3	1	2	41	3	0	1	0	0	0	0	0	2	0	1	0	0.3125	20.28	1	2013	2.7	5.1	3.4	1	2	40	3	1	1	0	0	0	0	0	3	0	1.5	0.3	0.15	20.28	1
263	2010	4.85	4.1	1.6	1	1	65	0	0	1	1	0	0	0	0	3	0	2	0.43	0.75	20.37	1	2013	1.78	4.6	2.17	1	1	71	1	0	0	1	0	0	0	0	2	0	2.5	0.39	0.35	20.37	1
265	2010	3.03	2.8	3.33	1	2	34	3	0	1	1	0	0	0	0	3	1	2.5	0.36	0.5625	20.49	0.666667	2013	3.56	3.3	3	0	0	36	4	0	1	0	0	0	0	0	1	1	3	0.35	0.225	20.49	1
266	2010	3.2	2.8	4	1	2	32	5	0	0	0	0	0	0	0	1	1	1.3	0	0.5375	20.73	0.930233	2013	1.6	1.5	4	1	2	35	5	0	1	0	0	0	0	1	2	0	2	0.11	0.25	20.73	0
267	2010	4.43	6.7	5.71	1	4	43	8	0	1	0	0	0	0	0	2	0	1	0.14	0.625	16.74	1	2013	4.32	4.9	6.2	1	0	43	7	1	0	0	1	0	0	0	3	0	1.3	0.31	0.875	16.74	1
268	2010	5.49	4.3	2.4	1	4	37	3	0	1	0	0	0	0	0	2	1	2	0	0.575	17.31	1	2013	6.15	4.3	3.2	1	0	36	2	0	1	1	1	0	0	0	4	0	1.5	0	0.1875	17.31	1
269	2010	1.71	2.3	3	1	2	32	3	0	1	0	0	0	0	1	2	0	1	0.29	0.25	16.88	1	2013	0	1.8	2.5	0	0	33	5	0	0	0	0	0	0	1	0	0	1	0.27	0.125	16.88	1
270	2010	5.21	2.8	4	1	1	32	5	0	0	0	0	0	0	0	1	1	1	0.31	0.5625	17.18	1	2013	8.8	3.3	3.5	1	1	37	4	0	1	0	1	0	0	0	3	0	1.7	0	0.3125	17.18	0.6
271	2010	9.42	5.2	4.5	1	1	46	0	0	0	1	0	0	0	0	2	0	2	0	0.75	17.39	0	2013	5.8	4.4	4	1	0	25	0	0	1	1	1	0	0	0	4	1	2.3	0	1.0625	17.39	0.529412
272	2010	3.05	4.6	2.2	1	3	60	1	0	1	1	0	0	0	0	3	0	1.3	0	2.875	16.86	1	2013	5.4	5.4	2.14	0	0	65	0	0	0	0	0	0	0	0	0	0	1	0	0.625	16.86	1
273	2010	11.79	5.6	4.86	1	1	48	4	0	1	1	0	0	0	0	3	0	1.5	0	0.5	17.19	1	2013	9.9	6.4	7.14	1	1	52	5	0	1	1	1	0	0	0	4	0	2	0	1	17.19	1
274	2010	5.14	5.8	2.67	1	0	48	1	1	1	1	0	0	0	0	4	0	2	0	0.875	17.15	1	2013	6.26	5.6	4	1	1	49	0	0	1	1	1	0	0	0	4	1	2	0.01	0.375	17.15	1
276	2010	1.1	2.8	5	1	3	25	6	0	1	0	0	0	0	0	2	1	2	0	0.625	17.17	1	2013	0.04	3.3	3.67	1	0	31	4	0	0	0	1	1	0	1	3	0	1	0	0.25	17.17	1
277	2010	3.84	3.3	5	0	2	28	0	0	1	1	0	0	0	0	2	0	1.5	0.05	0.8125	17.26	1	2013	4.37	2.8	1.5	1	0	35	0	0	0	1	1	0	0	0	3	0	1.5	0	0.3125	17.26	1
278	2010	2.3	2.8	0	0	1	24	0	1	1	0	0	0	0	0	2	0	1.7	0	1.5	17.34	1	2013	4.17	3.3	0.33	1	1	32	0	0	1	1	1	0	0	1	4	1	1.7	0	0.4375	17.34	0.714286
279	2010	4.83	4.1	3.75	0	0	50	0	1	1	0	0	0	0	0	2	0	1	0.02	1	16.95	0.5	2013	3.23	4.1	4.6	1	0	48	1	0	0	0	1	0	0	1	2	0	2	0.12	1.5	16.95	1
280	2010	4.36	3.6	3.25	1	1	38	5	0	0	0	0	0	0	0	1	0	3	0	0.5925	16.46	1	2013	16.51	7.5	2.88	1	0	44	6	1	0	0	1	0	0	0	3	1	2.3	0.22	1.25	16.46	1
281	2010	5.43	4.4	0.6	1	1	42	0	0	1	1	0	0	0	0	3	1	2	0	0.525	16.41	1	2013	0.54	6.4	2	1	1	25	0	0	0	1	1	0	0	1	3	1	2	0.55	0.75	16.41	1
282	2010	10.82	6.1	1.67	1	2	30	3	0	1	1	0	1	0	0	4	0	1.3	0.22	1.2175	16.35	0.924025	2013	2.73	2.8	2.5	1	0	35	2	0	0	1	1	0	0	0	3	0	2	0.82	0.2812	16.35	1
283	2010	0.11	4.1	6.8	1	3	48	10	0	1	0	0	0	0	1	2	0	1	0.51	0.1875	17.05	1	2013	1.99	3.6	7.5	1	0	49	10	0	0	0	0	0	0	1	1	0	1	0.55	0.0625	17.05	1
284	2010	3.87	5.3	0.4	1	1	35	0	0	0	0	0	0	0	0	1	0	1	0	0.4375	16.21	1	2013	1.8	4.8	1	1	0	38	0	0	0	1	1	0	0	1	3	0	1.5	0	0.5	16.21	1
285	2010	7.36	1.8	5.5	0	0	40	7	0	1	1	0	0	0	0	2	1	1	0	1.0625	16.95	0.941176	2013	8.57	3.6	5.5	1	0	46	6	0	0	1	0	0	0	1	2	0	1.8	0.4	1.5	16.95	1
286	2010	1.02	4.8	0.6	1	1	45	2	0	1	0	0	0	0	1	2	0	1.7	0.62	0.5625	16.31	1	2013	0.21	5.3	0.5	1	0	45	0	0	1	0	1	0	0	1	3	0	2.7	1	0.875	16.31	0.142857
287	2010	0.23	2.3	1	0	0	58	2	0	1	1	0	0	0	1	2	0	1	0	0.5	16.91	0	2013	0	2.8	2	0	0	72	2	0	1	0	0	0	0	1	1	0	1	0.06	0.3125	16.91	1
288	2010	6.86	3.8	4	1	4	36	6	0	0	0	0	0	0	0	1	0	1	0.33	0.5	17.27	1	2013	4.7	4.1	3.6	1	3	35	6	1	1	1	1	0	0	0	5	1	1	0.43	0.6	17.27	0
289	2010	6.54	3.3	5	1	3	35	8	0	1	1	0	0	0	0	3	0	2	0.44	0.55	17.02	0.909091	2013	9.74	4.1	4.8	1	5	40	7	0	1	0	1	0	0	0	3	1	2	0.6	0.0625	17.02	1
290	2010	5.47	4.6	1.25	1	1	32	4	0	0	1	0	0	0	0	2	0	1.7	0.45	0.905	16.59	1	2013	1.9	5.4	0.5	0	0	36	1	0	0	1	0	0	0	0	1	1	2	1	0.25	16.59	1
291	2010	5.21	5.4	1.14	1	0	60	0	0	0	0	0	0	0	0	1	0	1	0	0.5625	16.92	1	2013	4.98	5.1	2.17	0	2	50	2	0	0	1	1	0	0	0	2	0	1.5	0.15	0.4063	16.92	1
292	2010	12.76	4.3	1	1	0	40	3	0	1	1	0	0	0	0	3	0	1	0.21	0.75	16.81	0.333333	2013	10.44	4.8	1.4	1	0	42	2	0	0	1	1	0	0	0	3	0	1	0.08	0.5	16.81	1
293	2010	10.81	3.3	1.67	0	2	36	1	0	1	1	0	0	0	0	2	0	1.3	0.05	0.9375	19.63	1	2013	7.66	6.3	3.17	1	2	37	3	0	1	1	1	0	0	0	4	1	1.5	0.07	0.5938	19.63	0.157966
294	2010	3.95	5.3	2.4	1	0	36	3	0	1	1	0	0	0	0	3	0	1.3	0.14	0.875	16.77	1	2013	4.67	4.8	3.8	1	0	40	4	0	1	0	1	0	0	0	3	0	2	0.06	0.8	16.77	0.375
295	2010	9.75	5.3	1.33	1	1	55	3	0	1	1	0	0	0	0	3	0	2	0.11	0.4375	16.54	1	2013	12.16	6.8	2.2	1	1	55	3	0	0	1	1	0	0	0	3	0	1	0	0.0625	16.54	1
296	2010	13.22	5.4	4.67	1	1	46	7	0	1	1	0	0	0	0	3	0	1	0.36	1	19.56	1	2013	12.58	6.6	7	1	0	45	8	0	0	1	1	0	0	0	3	1	2	0	1	19.56	1
297	2010	8.6	4.6	3.8	0	3	40	6	0	1	1	0	1	0	0	3	0	1	0.02	1.155	19.58	1	2013	8.7	6.1	4.67	0	3	48	6	0	1	1	0	0	0	0	2	0	1	0	0.5625	19.58	1
298	2010	10.36	4.3	3.8	0	1	40	6	1	1	1	0	1	0	0	4	0	1.5	0.06	1.125	19.64	1	2013	15.01	7.4	5.13	1	1	43	6	0	1	1	1	0	0	0	4	1	2	0.05	0.75	19.64	1
299	2010	12.78	6.9	5.25	0	2	45	8	1	0	1	0	0	0	0	2	0	2	0	1	19.82	1	2013	12.95	7.2	6.38	1	2	45	8	0	1	0	1	0	0	0	3	0	2	0	0.5	19.82	1
300	2010	4.81	5.6	2.71	0	1	49	1	0	1	1	0	0	0	0	2	0	2	0	0.5	19.67	1	2013	4.49	7.6	4.75	0	0	51	2	0	0	1	0	0	0	0	1	1	2	0	1	19.67	1
301	2010	10.86	7.6	4	1	1	44	4	0	1	0	0	0	0	0	2	0	1	0	1	18.41	1	2013	7.87	11.2	5.58	1	0	54	4	0	1	0	1	0	0	0	3	0	2	0.1	0.5	18.41	1
303	2010	1.12	5.3	2.67	0	2	42	2	0	0	0	0	1	0	0	1	1	1	0	0.875	16.4	0.857143	2013	0.36	6.1	3.29	1	0	45	1	0	0	1	1	0	0	1	3	0	1	0.16	0.935	16.4	0.465241
304	2010	5.9	5.6	2.33	1	0	55	0	0	1	1	0	0	0	0	3	0	1	0	0.5625	16.52	1	2013	3.98	4.6	3.4	0	2	56	0	0	0	0	0	0	0	0	0	1	1	0	0.125	16.52	1
305	2010	6.76	6.7	5.14	0	1	51	7	0	0	1	0	0	0	0	1	0	1.7	0	2.125	16.86	1	2013	5.25	6.9	6	1	1	55	6	0	0	1	1	0	0	0	3	0	1.3	0.02	1.625	16.86	1
306	2010	5.4	3.3	1	1	2	29	0	1	1	0	0	0	0	0	3	0	1	0	0.8125	16.6	1	2013	6.08	4.3	1.4	1	1	34	0	0	1	1	0	0	0	0	3	0	1	0	0.5	16.6	1
307	2010	4.96	2.6	4	1	1	24	4	0	1	0	0	0	0	0	2	0	1	0.47	0.75	20.61	1	2013	8.16	2.8	4	1	0	28	4	1	1	0	0	0	0	0	3	1	2	0.38	0.4375	20.61	1
308	2010	7.94	2.3	1	0	2	67	0	0	1	1	0	1	0	0	3	0	2	0.13	0.59375	19.18	1	2013	3.38	4.3	4.8	0	0	76	0	0	0	0	0	0	0	1	0	0	2	0	0.025	19.18	1
309	2010	3.36	7.1	2.33	1	1	52	0	0	0	0	0	0	0	0	1	0	3	0.01	0.25	21.34	1	2013	5.76	8.9	3.45	0	0	64	0	0	0	1	0	0	0	0	1	1	2	0.41	0.125	21.34	1
310	2010	3.33	3.8	1.75	1	0	34	6	1	1	0	0	0	0	0	3	0	2	0.36	0.5	18.08	1	2013	1.5	4.3	2.5	1	1	39	6	0	1	0	1	0	0	0	3	0	2	0	0.5313	18.08	0.0589121
311	2010	3.56	2.6	1.33	1	0	48	1	0	1	1	0	0	0	0	3	0	1	0.22	0.3125	18.32	1	2013	2.94	2.8	2	0	0	50	2	0	1	0	1	0	0	1	2	0	2	0.15	0.4063	18.32	0.0770367
312	2010	8.05	3.8	3	0	4	71	5	0	1	1	0	0	0	0	2	0	2	0	0.25	19.14	1	2013	6.69	4.6	4	1	4	60	3	1	1	1	1	0	0	0	5	1	2	0.15	0.4375	19.14	0.428571
313	2010	15.85	8.4	4	0	1	42	6	0	0	1	0	1	0	0	2	0	2	0.57	0.125	18.97	1	2013	23.07	9.7	3.73	1	2	46	6	0	1	1	1	0	0	0	4	1	2	0.03	1.25	18.97	1
314	2010	1.63	2.3	5	1	1	27	1	0	0	0	0	0	0	0	1	0	1	0.01	0.1675	18.52	1	2013	2.38	2.8	5	1	1	35	2	0	0	1	1	0	0	0	3	0	1	0	0.5	18.52	1
315	2010	1.91	3.8	0.5	1	1	38	2	0	1	1	0	0	0	1	3	0	2	0	0.1675	18.18	0	2013	1.69	6.1	1.5	1	0	41	0	0	0	1	1	0	0	1	3	0	2	0.01	0.1875	18.18	1
316	2010	8.06	4.3	3	1	1	37	6	0	1	0	0	0	0	0	2	0	1.5	0	0.5	20.79	1	2013	0.45	4.3	2.2	0	0	39	6	0	1	0	0	1	0	1	2	1	2	0	0.0625	20.79	1
317	2010	7.31	2.8	5.5	1	0	33	6	0	1	1	0	0	0	0	3	0	1.5	0	0.3125	19.17	1	2013	10.07	2.8	6	1	0	31	7	0	1	1	1	0	0	0	4	1	2	0	0.55	19.17	1
318	2010	6.78	2.8	1.67	1	2	50	0	0	0	0	0	1	0	0	2	0	1.5	0	2.25	13.53	1	2013	7.05	2.8	3	1	0	57	3	0	0	1	1	1	1	0	5	0	1	0	3	13.53	1
320	2010	11.6	4.6	3.4	1	2	40	5	0	1	0	0	0	0	0	2	0	2.4	0	3.3125	13.26	0.54717	2013	10.82	4.9	5.4	1	4	38	6	1	0	0	1	0	1	0	4	0	1.7	0.14	2.5	13.26	1
321	2010	7.8	4.3	4.8	1	6	40	10	0	1	0	0	1	0	0	3	0	1	0.22	1.9375	13.42	1	2013	3.21	4.3	6.6	1	2	43	10	0	0	0	1	1	0	1	3	0	2	0	1	13.42	1
322	2010	0	2.3	0	0	1	25	0	0	1	0	0	1	0	1	2	0	2	0.43	0.0925	13.09	1	2013	4.4	3.3	0	1	2	30	0	0	0	0	1	0	1	0	3	0	1	0.29	1	13.09	0
323	2010	10.2	3.3	1.67	1	1	35	4	0	1	1	0	0	0	0	3	0	2	0	3.75	13.24	0.266667	2013	13.07	3.8	2	1	3	30	5	0	0	1	1	1	0	0	4	1	1	0	1.3125	13.24	1
324	2010	5.4	4.4	2.17	1	2	47	7	0	1	1	0	1	0	0	4	0	1	0	2.125	13.29	1	2013	7.62	6.7	4.29	1	2	48	7	1	1	0	1	0	0	0	4	0	1.3	0.03	4.2	13.29	1
325	2010	0.01	3.8	0.67	0	1	28	2	0	0	1	0	1	0	1	2	0	1	0.21	0.3125	13.26	0.2	2013	0.18	3.8	1.33	1	3	30	2	0	1	0	0	1	0	1	3	1	1	0.89	1.125	13.26	0.111111
326	2010	8.99	4.3	1	1	4	30	0	0	1	1	0	0	0	0	3	1	1	0	2.5625	13.21	0.97561	2013	8.42	3.8	1.67	1	0	38	0	1	0	1	1	0	0	0	4	0	2	0	3	13.21	1
328	2010	7.92	5.8	2	1	3	43	0	0	1	1	0	1	0	0	4	1	2	0.04	5.03	13.2	0.397614	2013	12.46	5.3	2.4	1	3	46	1	0	0	0	1	1	1	0	4	0	1	0.1	3.1	13.2	0.83871
329	2010	13.48	6.4	5.63	1	2	53	7	0	1	0	0	0	1	0	3	1	1	0	4.5	13.21	1	2013	17.77	5.9	6	1	2	42	6	1	0	0	0	0	0	0	2	0	1	0	1	13.21	1
330	2010	3.33	6.1	3.67	1	3	35	6	1	1	0	0	0	0	0	3	0	1.7	0	6.5	13.43	0.461538	2013	10.35	7.2	3.88	1	2	38	5	0	1	1	1	1	0	0	5	1	1	0	0.5	13.43	1
331	2010	20.35	8.4	3.78	1	2	42	11	0	0	0	1	0	0	0	2	0	1.5	0	1.75	13.55	0.428571	2013	21.56	7.9	2.33	1	4	47	10	1	1	1	1	1	0	0	6	0	2	0.01	4	13.55	0.75
332	2010	7.22	5.2	8.83	0	2	48	12	0	0	1	0	1	0	0	2	0	1	0.44	0.0625	14.01	0	2013	8.16	3.6	9.75	0	3	57	12	0	0	1	0	1	0	0	2	0	1	0.75	0.0312	14.01	1
333	2010	2.7	4.3	5.2	1	4	48	1	1	1	1	0	0	0	0	4	1	1	0.46	1.2175	13.96	1	2013	5.18	3.3	2	1	4	46	2	0	0	1	1	0	0	0	3	1	1	0.71	0.826	13.96	1
334	2010	5.9	7	6.88	0	5	42	7	1	1	1	0	0	0	0	3	0	1.5	0.5	0.78	14.02	0.961538	2013	2.72	6.2	6	0	3	48	8	0	1	1	0	1	0	0	3	1	1.3	0.58	1.062	14.02	0.293785
335	2010	4.75	5.6	0.67	1	2	35	4	0	1	1	0	1	0	0	4	0	1	0.76	1.125	14	0.888889	2013	1.98	5.4	1.5	1	2	35	6	0	1	0	1	0	0	0	3	0	1	0.92	1.1	14	1
336	2010	11.12	8	7	1	3	52	5	0	0	0	0	0	0	0	1	0	1	0.7	0.5	14.01	1	2013	8.83	7.4	5.88	0	1	53	4	0	0	0	0	0	0	1	0	0	1	0.5	0.6	14.01	1
337	2010	8.78	6.4	4.38	0	2	50	0	0	0	1	0	0	0	0	1	0	1	0	1	14.01	1	2013	7.97	5.3	4.33	1	3	48	0	0	0	1	1	0	1	0	4	0	1	0	1.326	14.01	0.497738
338	2010	4.3	4.8	4.8	0	1	32	8	0	1	1	0	1	0	0	3	0	2	0	0.125	14.07	1	2013	5.4	5.3	6.6	1	3	36	8	0	1	1	1	0	0	0	4	0	1.5	0.09	1.0416	14.07	0.0399386
339	2010	22.42	3.8	8.75	1	1	41	12	0	1	1	0	1	0	0	4	0	2	0	1.75	13.84	0.571429	2013	21.23	2.3	9.5	1	1	43	12	1	0	1	1	0	0	0	4	0	1	0	2	13.84	0
340	2010	6.02	3.8	5.75	1	3	44	0	0	1	1	0	1	0	0	4	1	1	0.69	1.5	13.82	0.666667	2013	5.14	2.8	4	1	2	46	0	0	0	1	1	1	0	0	4	0	1.5	0	1.16	13.82	1
341	2010	1.3	7.4	6.75	0	4	52	8	0	0	0	0	1	0	0	1	1	1	0.48	0.0625	14.03	1	2013	2.02	7.9	7.38	1	2	55	7	0	0	0	1	1	0	0	3	1	1	0.28	0.625	14.03	0.2
342	2010	9.21	4.9	3.14	0	2	46	2	0	0	1	0	0	0	0	1	0	1	0	0.0625	14.08	0	2013	7.53	4.1	3	1	3	40	3	0	0	1	1	0	1	0	4	1	1	0	0.958	14.08	1
343	2010	8.1	6.1	6.86	1	4	43	8	0	1	1	0	0	0	0	3	1	1	0	0.5625	14.08	1	2013	17.24	6.9	7.43	1	2	45	7	1	0	0	1	0	0	0	3	0	2	0	1.5	14.08	1
344	2010	7.3	5.3	2	0	4	37	3	1	1	1	0	1	0	0	4	0	1	0.28	0.5	14	0	2013	10.33	4.6	3.2	1	2	38	3	1	0	1	1	1	1	0	6	0	1	0	1.9	14	1
345	2010	3.82	6	5.13	0	4	45	4	0	0	0	0	1	0	0	1	1	1	0.18	0.0625	14.01	1	2013	6.8	4.7	6	1	4	45	4	0	1	1	1	0	0	0	4	1	2	0.04	1.125	14.01	0.111111
347	2010	11.58	7	3.88	1	1	69	0	0	0	1	0	1	1	0	4	0	1.3	0	6.75	13.49	1	2013	8.66	3.6	4	1	2	83	0	0	0	1	0	0	0	0	2	0	1	0	2.5	13.49	1
348	2010	9.25	5.3	3.83	1	0	48	4	0	0	1	0	1	0	0	3	1	2	0	6.03	13.58	1	2013	11.41	6.6	3.86	1	0	50	3	1	0	0	1	1	0	1	4	0	1	0	2.5	13.58	1
349	2010	2.7	7.1	1.38	0	1	70	0	0	0	1	0	1	0	1	2	1	2	0.17	1.53	13.53	1	2013	0.5	4.3	2	1	0	60	0	1	0	0	1	0	1	1	4	0	1	0.3	0.5625	13.53	0.111111
350	2010	8.45	4.8	5.5	1	2	36	1	0	1	1	0	0	1	0	4	0	1	0.54	2.5	13.46	0.6	2013	8.25	6.3	5.71	1	3	39	1	1	0	0	1	0	1	0	4	0	2	0	3.25	13.46	1
351	2010	2.12	5.6	4.17	1	2	32	6	0	1	1	0	0	0	1	3	0	1.2	0.04	4.5	13.68	1	2013	3.47	5.6	4.33	1	3	35	6	0	1	0	1	0	0	1	3	0	1	0	3.25	13.68	0.384615
352	2010	5.5	5.3	4.67	1	4	46	10	1	1	0	0	1	1	0	5	1	1	0	4.6875	13.7	0.96	2013	3.8	4.8	7	1	2	51	9	1	0	0	1	1	0	0	4	1	1.6	0	2.5	13.7	0.8
353	2010	0	2.3	3.5	1	1	24	4	0	1	1	0	1	0	1	4	1	1	0	2.75	13.59	0.545455	2013	0.84	2.8	4.5	1	3	28	6	0	0	0	1	1	0	1	3	1	1	0.2	1.625	13.59	0.0769231
354	2010	7.76	3.8	0.5	1	3	32	0	0	1	1	0	1	1	0	5	0	1	0.02	4.03125	13.14	0.992248	2013	7.67	3.3	1.5	1	2	35	0	1	0	0	1	0	0	0	3	0	2	0	5	13.14	1
355	2010	9.44	9	6.1	1	6	49	7	0	1	1	0	1	0	1	4	1	1	0.34	6.375	13.45	0.686275	2013	8.7	7.2	7.5	1	5	51	7	1	1	1	1	0	0	0	5	0	1	0.01	2.875	13.45	1
356	2010	0.6	2.8	6	1	2	24	8	0	1	0	0	1	0	1	3	1	1.5	0.15	0.78	13.44	1	2013	3.2	2.8	6	1	2	28	7	0	0	0	1	1	0	1	3	0	1	0.07	2	13.44	0.25
357	2010	16.91	2.8	2.5	1	3	33	3	0	1	0	0	0	0	0	2	1	1.4	0.34	4.2175	13.49	0.822169	2013	16.16	3.8	1.75	1	2	31	4	0	0	0	1	0	0	0	2	1	1	0.16	2.125	13.49	1
358	2010	3.5	3.3	2.67	1	1	32	7	0	1	0	0	1	0	0	3	0	1	0	1.5625	13.46	1	2013	0.53	3.3	3.75	1	5	35	7	0	1	0	1	0	0	1	3	1	1	0.01	2.125	13.46	1
359	2010	5.82	5.1	3.33	1	1	42	0	0	0	1	0	1	0	0	3	0	1	0	1.5	13.56	0.5	2013	5.96	5.1	4.5	1	3	46	0	0	0	0	1	1	0	1	3	1	1.7	0.36	2.0625	13.56	0.272727
360	2010	5.62	3.8	5.75	0	2	45	12	1	1	1	0	1	0	0	4	0	1.5	0	0.4375	13.44	1	2013	1.91	3.8	7	0	1	52	12	0	0	1	0	0	0	1	1	0	1	0.08	0.2	13.44	1
361	2010	5.5	4.8	5.2	1	3	56	8	0	1	1	0	0	0	0	3	0	1	0	0.6875	13.52	1	2013	8.66	6.1	4.86	1	2	56	8	1	0	1	1	1	0	0	5	1	1.5	0.25	0.625	13.52	1
363	2010	6.61	6.1	2.57	1	4	53	0	0	1	0	0	0	1	0	3	0	1	0	1.0625	13.51	1	2013	25.88	7.1	3.44	1	2	53	0	1	1	0	1	0	0	0	4	0	1	0.19	1.1	13.51	1
364	2010	3.03	2.3	3.5	1	3	25	4	0	1	0	1	0	1	0	4	0	1	0.2	1.4375	13.45	1	2013	5.42	3.8	4.67	1	2	32	7	0	0	1	1	1	0	0	4	1	1	0.01	0.75	13.45	1
365	2010	10	6.2	7.14	1	3	50	4	0	0	0	0	0	0	0	1	1	1	0	1.75	13.48	1	2013	10.6	5.9	6.83	1	2	60	3	1	0	1	1	0	0	0	4	0	1.5	0	0.7	13.48	1
366	2010	2.12	3.6	2.8	0	3	37	0	0	1	0	0	0	0	1	1	1	1	0	0.4375	13.32	1	2013	5.46	2.8	1.67	0	3	39	0	0	0	1	0	0	0	0	1	1	1	0	0.33	13.32	1
367	2010	7.76	6.1	5.14	1	4	47	4	0	1	1	0	0	0	0	3	1	1	0	1.625	13.45	0.0769231	2013	16.48	5.8	5.43	1	2	52	5	1	0	0	1	0	0	0	3	0	1	0.02	2.25	13.45	1
369	2010	2.25	5.9	6	1	2	46	7	0	1	1	0	1	0	0	4	0	2	0.59	0.375	13.37	0	2013	4.9	5.6	6.83	0	1	49	7	1	0	1	0	0	0	0	2	0	1	0	0.25	13.37	1
370	2010	5.4	2.1	1	0	1	64	0	0	0	0	0	0	0	0	0	0	2	0	1	16.58	1	2013	1.7	5.7	1.5	0	1	65	2	0	1	1	0	1	0	1	3	0	1	0.69	0.6563	16.58	1
371	2010	7.8	10.2	4.58	0	1	48	7	0	0	1	0	0	0	0	1	0	1	0	0.75	16.6	1	2013	9.42	10.2	6.5	1	3	49	7	1	0	0	1	0	0	0	3	0	1	0.62	0.5	16.6	1
372	2010	3.15	3.8	3.25	1	2	30	5	1	1	0	0	1	0	0	4	0	1.5	0	0.875	16.64	1	2013	4.69	4.6	3.4	1	2	35	5	0	1	1	1	0	1	0	5	1	1.5	0.13	0.3125	16.64	1
373	2010	21.19	5.7	3.43	1	3	58	0	0	1	1	0	0	0	0	3	1	1	0	2	16.56	1	2013	18.69	6.2	5	1	1	60	1	1	1	1	0	0	0	0	4	1	2	0.03	1.25	16.56	1
374	2010	11.67	7.1	3.88	1	3	43	9	0	1	0	0	0	0	0	2	1	2	0.2	1.25	16.56	1	2013	13.44	7.6	4.13	1	3	47	8	1	0	0	1	0	0	0	3	0	2	0.01	0.75	16.56	1
375	2010	11.44	7.4	5.75	1	2	35	7	0	0	1	0	1	0	0	3	0	1.7	0	1.75	16.55	0.857143	2013	43.91	10.5	4.27	1	2	39	7	0	0	1	1	0	0	0	3	1	2	0.06	4.975	16.55	1
376	2010	8.78	3.8	2	1	1	35	4	0	1	1	0	0	0	0	3	0	2	0.07	2	16.57	1	2013	5.57	4.3	3	1	1	38	5	1	0	1	1	0	0	0	4	1	2	0.44	0.4375	16.57	1
377	2010	1.19	4.8	2	0	4	40	3	0	1	1	0	1	0	0	3	1	1	0.08	0.8125	16.56	1	2013	0.45	9.3	4.09	1	2	44	2	0	0	0	1	0	1	1	3	1	2	0.38	1.0625	16.56	1
378	2010	9.12	5.8	4	1	1	75	0	0	0	0	0	1	0	0	2	1	1.5	0.3	1.25	17.53	1	2013	7.89	6.4	5.63	1	0	82	0	0	0	1	1	0	0	0	3	1	2	0.4	0.75	17.53	0.666667
379	2010	0	2.3	2.5	1	1	80	0	0	1	1	0	0	0	1	3	0	2	0	0.75	17.32	0.833333	2013	0.02	1.8	3.33	1	0	96	0	0	0	0	0	0	0	1	1	1	2	0	0.26	17.32	1
380	2010	3.54	8.6	4.67	0	3	56	0	1	1	1	0	1	0	0	4	1	2	0	1.8125	17.51	1	2013	6.57	5.1	3	1	1	60	0	0	0	1	0	0	0	0	2	1	2	0	0.875	17.51	1
381	2010	5.1	6.1	6.29	1	2	45	3	0	1	0	0	1	0	0	3	0	1	0	1.125	17.75	1	2013	3.86	4.6	5.6	0	2	50	2	0	0	1	0	1	0	0	2	0	1	0.68	0.625	17.75	1
382	2010	6.09	3.3	3.33	0	1	48	6	0	0	1	0	0	0	0	1	0	1	0.39	0.0625	17.2	1	2013	4.5	5.1	4.2	1	1	48	6	0	0	1	0	0	0	1	2	0	2	0	0.25	17.2	1
383	2010	1.1	4.9	6.17	1	1	70	0	1	1	0	0	1	0	0	4	1	1.8	0	0.8425	17.34	1	2013	1.61	4.1	5.2	1	1	75	0	0	0	0	0	0	0	0	1	1	2	0.2	0.9375	17.34	1
384	2010	4.53	4.8	5.33	1	1	46	12	0	1	0	0	1	1	0	4	1	1.5	0	0.8125	17.48	1	2013	5.62	5.8	6.71	1	3	46	12	0	0	0	0	0	0	0	1	1	2	0	0.4375	17.48	1
385	2010	5.45	3.1	5	1	1	42	8	0	1	1	0	0	0	0	3	0	1.3	0.29	0.4375	17.32	1	2013	8.52	2.3	4	1	1	40	8	0	0	1	0	0	0	0	2	0	1.5	0.81	0.25	17.32	1
386	2010	6.47	5.8	5	1	5	55	4	1	1	1	0	1	0	0	5	1	2	0.02	1.5625	17.22	1	2013	4.81	7.1	5.25	0	2	60	4	0	1	1	0	0	0	0	2	1	2	0.05	0.6875	17.22	1
387	2010	2.79	3.3	3.5	1	1	35	6	0	0	0	0	0	0	0	1	0	1	0	0.75	17.56	1	2013	3.57	3.8	4.75	1	2	40	6	0	1	1	0	1	0	0	4	1	2	0.17	0.4375	17.56	1
388	2010	9.58	3.8	4	1	2	35	6	0	1	1	0	1	0	0	4	0	1.3	0	0.4675	17.38	1	2013	7.26	4.6	4.4	1	1	39	6	0	0	0	0	0	0	0	1	1	1	0.06	0.25	17.38	1
389	2010	1.5	5.1	4.17	1	2	40	5	1	0	1	0	0	0	1	3	0	1	0	0.5	17.26	1	2013	6.1	6.2	4.86	1	4	43	5	1	1	1	1	1	0	0	6	0	3	0.4	0.375	17.26	0.333333
390	2010	7.78	4.6	1.67	0	0	38	1	0	0	1	0	1	0	0	2	0	2	0	1.5	16.85	1	2013	5.33	5.9	2	1	1	35	0	1	0	1	1	0	0	0	4	0	2	0	1.125	16.85	1
391	2010	3.47	5.6	3.71	0	2	45	3	0	0	0	0	1	0	1	1	0	2	0	0.75	17.14	1	2013	3.24	5.1	3.5	0	4	55	3	1	1	0	0	1	0	1	3	1	1.5	0	0.4375	17.14	1
392	2010	0	6.1	1.33	0	1	45	0	0	1	1	0	0	0	1	2	0	2	0.88	1.375	17.25	1	2013	0.02	5.4	1	1	0	55	0	0	1	1	0	1	0	1	4	1	1	0.94	0.375	17.25	1
393	2010	4.93	2.3	5.5	1	1	22	5	0	1	1	0	1	0	0	4	0	2	0	1	17.18	1	2013	4.87	2.3	5.5	1	1	22	5	1	1	1	0	0	0	0	4	0	2.3	0.04	0.5625	17.18	0.666667
394	2010	7.1	1.8	0	1	2	54	0	0	0	1	0	1	0	0	3	0	1.5	0	1.25	17.24	1	2013	6.11	1.8	0	1	0	57	0	1	1	0	1	0	0	0	4	1	2	0	0.25	17.24	1
395	2010	8.17	4.8	4.25	1	1	36	10	1	0	1	0	0	0	0	3	0	2	0.36	1.0625	17.17	1	2013	1.06	5.1	3.67	0	0	36	10	0	0	1	0	0	0	1	1	1	3	0.96	0.5	17.17	0.5
396	2010	16.81	7	4.25	1	3	59	4	1	1	1	0	0	0	0	4	1	1.2	0.07	2.6875	16.89	0.953488	2013	19.46	5.2	3.83	1	1	62	4	0	1	1	1	0	0	0	4	1	2	0	1	16.89	1
397	2010	3.61	3.8	4.4	1	3	40	10	0	1	0	0	1	0	0	3	1	2	0	0.625	17.15	1	2013	2.43	5.4	4.67	1	1	36	10	0	0	1	1	0	0	0	3	0	2	0	0.375	17.15	1
399	2010	6.47	4.8	2.83	1	1	32	7	0	0	1	0	0	0	0	2	0	2	0.55	1.25	17.32	0.6	2013	6.16	6.1	4.33	1	0	41	8	1	1	0	1	0	0	0	4	1	2.5	0.14	0.625	17.32	0.8
400	2010	4.21	7	5.13	0	5	47	7	0	1	0	0	0	0	0	1	1	2	0.1	1.83	17.1	1	2013	5.12	7.7	5.89	1	1	52	8	1	1	0	1	0	0	0	4	1	2	0.22	1.125	17.1	1
401	2010	4.62	4.3	2	1	3	44	5	0	0	0	0	0	0	0	1	0	1.5	0	0.75	17.35	1	2013	2.89	6.6	5	0	3	40	6	1	1	1	0	0	0	0	3	0	2	0.49	0.3125	17.35	1
402	2010	2.28	4.1	1.75	1	2	62	0	0	1	1	0	1	0	0	4	0	2	0	1.6875	17.14	1	2013	1.89	3.6	2.5	0	1	67	0	0	0	0	0	1	0	1	1	0	2	0	0.125	17.14	1
403	2010	3.72	9.1	2.6	1	1	42	5	0	1	0	0	1	0	0	3	1	1	0.46	1.125	17.36	0.555556	2013	0.01	6.8	3.43	1	1	45	5	1	1	0	1	0	0	1	4	1	2.5	0.19	0.625	17.36	1
404	2010	12.8	3.8	4.75	0	1	60	5	0	0	1	0	1	0	0	2	0	2	0.27	2	16.39	1	2013	9	7.6	4.22	1	2	65	4	0	0	1	1	0	0	0	3	1	2	0.54	1.75	16.39	1
405	2010	1.62	2.3	6	0	4	26	8	0	1	1	0	1	0	1	3	1	1.5	0	0.375	16.41	1	2013	3.04	2.3	5.5	1	3	30	8	0	0	0	1	1	0	0	3	1	2	0.31	0.25	16.41	1
406	2010	4.81	1.8	5	1	1	20	8	0	1	1	0	0	0	0	3	0	2	0	0.625	16.49	1	2013	3.86	5.1	2.8	1	4	25	8	1	1	0	1	0	0	0	4	0	2.5	0.17	0.35	16.49	0.285714
407	2010	2.97	4.1	2	0	2	32	4	0	1	0	0	1	0	0	2	0	2	0.84	1.1	16.43	0.681818	2013	2.78	4.4	2.4	0	1	33	4	0	0	0	0	1	0	0	1	1	2	0	0.5625	16.43	0.333333
408	2010	4.85	5.1	1.67	0	2	36	6	0	1	0	0	0	0	0	1	1	1.5	0.23	2.28	16.23	1	2013	5.6	5.1	2.17	1	2	47	5	0	0	1	1	0	0	0	3	1	2	0.04	1.375	16.23	0.454545
409	2010	16.35	7.4	3.9	0	1	66	0	1	1	0	0	1	0	0	3	0	2	0.04	2.125	16.19	0.941176	2013	14.97	6.4	3	0	2	70	0	0	1	1	0	1	0	0	3	0	1.3	0	0.875	16.19	1
410	2010	7.83	7.1	3.22	1	1	50	2	0	0	1	0	0	0	0	2	0	1	0	2	16.23	1	2013	6.38	7.6	3.3	1	3	55	3	1	1	0	1	1	0	0	5	0	1	0.16	0.9375	16.23	1
411	2010	4.96	3.3	2	0	2	52	0	0	0	1	0	1	0	0	2	0	1.3	0	3	16.19	1	2013	10.23	8.1	3.33	1	2	60	0	0	0	1	1	0	0	0	3	1	2	0.23	1.75	16.19	1
412	2010	4.55	8.3	2.44	0	3	45	3	0	1	1	0	0	0	0	2	1	2	0.73	1.4375	16.3	1	2013	3.79	7.3	2.33	1	2	49	3	1	0	1	0	0	0	0	3	1	2.3	0.61	1	16.3	0.75
413	2010	0.18	2.8	0	0	2	28	0	0	1	1	0	0	0	1	2	1	1.5	0.21	1.75	16.34	1	2013	0.53	2.8	0	0	1	35	0	0	0	0	0	1	0	1	1	1	2	0.52	0.3125	16.34	1
414	2010	6.02	2.3	2	0	1	75	0	0	0	0	0	1	0	0	1	0	2	0.13	1.75	16.23	1	2013	2.73	2.3	1.67	0	0	90	0	0	0	1	0	1	0	0	2	0	1	0	0.375	16.23	1
415	2010	6.24	3.7	4.4	1	1	45	0	0	0	1	0	0	0	0	2	0	2	0.09	1.3125	16.12	0.238095	2013	5.56	2.4	6	0	1	60	0	1	0	1	0	1	0	0	3	1	2	0.37	0.75	16.12	1
416	2010	0.36	2.8	0.67	0	4	35	0	0	0	0	0	1	0	1	1	1	1	1	0.75	16.18	0.666667	2013	0.22	1.8	0.67	0	1	47	0	0	0	0	0	1	0	1	1	1	2	0.72	0.25	16.18	1
417	2010	4.69	3.8	0.33	1	4	24	1	0	0	1	0	1	0	0	3	0	1.2	0.05	2.25	16.15	0.666667	2013	3.99	3.8	1.5	1	2	33	2	1	0	1	1	0	0	0	4	1	2	0.06	0.5938	16.15	0.578983
418	2010	1.3	2.3	1.5	1	0	30	3	0	0	1	0	0	0	1	2	1	1	0	1.325	16.9	0.943396	2013	0.29	2.8	1	1	0	27	2	0	1	0	1	0	0	1	3	1	1	0	1.0625	16.9	0.764706
419	2010	5.68	2.8	0	1	2	30	0	0	1	0	0	0	0	0	2	1	1	0	0.825	17.09	0.909091	2013	6.41	4.3	0	1	1	35	0	0	1	0	1	0	0	0	3	0	1	0.15	0.5	17.09	1
420	2010	9.9	3.8	3	1	1	52	0	0	1	1	0	0	0	0	3	0	2	0	1.6875	18.04	1	2013	11.76	6.1	4	1	1	56	0	1	0	0	1	0	0	0	3	1	1.6	0	1.375	18.04	0.909091
421	2010	8.82	9.1	0.5	1	0	43	0	1	1	1	0	0	0	0	4	0	1.3	0.21	1.4375	18.62	1	2013	10.61	8.6	1.33	1	0	48	1	0	0	0	1	1	0	0	3	1	2.3	0.06	0.95	18.62	1
422	2010	3.1	6.4	0.57	1	1	39	0	0	0	0	0	0	0	0	1	0	1.3	0	1	16.93	1	2013	4.32	6.1	1.71	1	2	41	0	0	1	1	1	0	0	0	4	1	2	0	0.625	16.93	1
423	2010	6.41	4.3	0.6	0	0	38	0	0	1	1	0	0	0	0	2	0	1	0	0.5	16.93	1	2013	5.58	4.1	0.75	1	0	38	0	0	0	1	1	0	0	0	3	1	1	0	0.5	16.93	1
424	2010	4.26	5.1	0.83	0	1	42	0	0	0	1	0	0	0	0	1	0	1	0.59	1	16.97	1	2013	0.3	5.9	0.86	1	0	57	0	0	1	1	1	0	0	1	4	1	3	0.51	1.125	16.97	0.777778
425	2010	22.59	7.4	0	1	0	45	0	0	1	1	0	0	0	0	3	0	1	0	1.5	16.87	1	2013	17.74	4.1	0.2	1	0	45	0	0	0	1	1	0	0	0	3	1	1	0.03	0.5	16.87	1
426	2010	3.89	1.8	7	1	0	27	10	0	1	0	0	0	0	0	2	0	2	0.91	0.5	17	1	2013	5.7	2.3	6	1	0	26	10	0	1	0	1	0	0	0	3	0	2	0.17	0.5	17	0
427	2010	7.79	5.1	1.17	1	2	50	0	0	1	1	0	0	0	0	3	1	1	0	0.725	16.91	1	2013	9.61	4.8	0.6	1	2	51	0	0	1	1	1	0	0	0	4	1	1	0.06	0.875	16.91	1
428	2010	4.65	2.8	6.5	1	0	30	7	1	1	1	0	0	0	0	4	0	1.7	0	0.65	18.48	1	2013	3.05	3.3	4.67	1	0	28	7	1	0	0	1	0	0	0	3	0	2.3	0.16	0.75	18.48	1
429	2010	9.19	4.3	0.4	1	0	65	0	0	1	0	0	0	0	0	2	0	1	0	0.5	16.99	1	2013	5.96	3.8	0.6	1	0	65	0	1	0	1	1	0	0	0	4	1	1.3	0.23	1.5	16.99	1
430	2010	2.58	3.3	0	1	0	29	0	0	0	0	0	0	0	1	1	1	1	0.91	0.5625	17.06	0.111111	2013	0.88	4.3	0	1	0	28	0	0	0	1	1	0	0	1	3	1	1	0.98	0.75	17.06	1
431	2010	6.63	7.9	0.88	1	0	40	0	0	1	1	0	0	0	0	3	0	1	0	1.125	17.06	0.444444	2013	5.79	7.6	0.88	1	0	45	0	0	0	0	1	0	0	0	2	1	3	0.82	1.5	17.06	1
432	2010	3.06	3.8	1	1	2	47	0	0	1	0	0	0	0	0	2	1	1	0	0.5	17.69	1	2013	4.63	5.1	1.2	1	0	45	0	0	0	1	0	0	0	0	2	1	1	0.31	0.5	17.69	1
433	2010	7.35	4.8	0.5	1	4	37	0	0	1	1	0	0	0	0	3	1	1.7	0	1.375	17.5	1	2013	6.7	5.1	1.17	1	2	36	0	0	0	1	1	0	0	0	3	1	1.7	0	1.125	17.5	1
434	2010	8.69	3.8	1	1	0	26	0	0	1	1	0	0	0	0	3	1	1.8	0	0.95	17.75	1	2013	8.51	4.8	2.2	1	0	34	0	0	1	1	0	0	0	0	3	1	2	0.26	0.75	17.75	1
435	2010	3.8	2.8	1.67	1	1	50	0	0	0	1	0	0	0	0	2	1	1.5	0.71	0.6	17.35	1	2013	4.6	2.3	1.33	1	0	64	0	0	0	0	1	0	0	0	2	0	2	0	0.5	17.35	1
436	2010	3.98	6	2.57	1	1	50	4	0	0	1	0	0	0	0	2	0	2	0	1.25	17.77	1	2013	5.42	5.2	4.67	1	2	50	4	0	0	0	1	0	0	0	2	1	2	0	1	17.77	1
437	2010	5.15	7.4	4.75	1	1	42	8	0	1	0	0	0	0	0	2	1	2.3	0	0.75	17.75	1	2013	6.77	7.5	4	1	1	45	7	1	0	1	1	0	0	0	4	1	2.5	0.27	0.875	17.75	1
438	2010	4.76	3.3	2	1	0	35	4	0	1	1	0	0	0	0	3	0	2	0.91	0.625	17.75	1	2013	7.69	4.8	1.8	1	0	41	4	0	0	0	0	0	1	0	2	1	2	0.48	1.125	17.75	0.555556
439	2010	7.34	4.3	0.5	1	0	80	0	0	1	1	0	0	0	0	3	0	2	0.18	0.9375	17.78	0.933333	2013	3.31	1.5	0.33	1	0	81	0	0	0	1	1	0	0	1	3	0	1.5	0	0.6875	17.78	1
440	2010	2.83	4.3	1.75	1	1	32	4	0	1	0	0	0	0	0	2	0	2	0.49	0.625	17.79	1	2013	2.84	5.3	2.2	1	1	33	4	0	1	1	1	0	0	0	4	1	1.5	0.71	0.9	17.79	1
441	2010	7.96	3.3	2	1	2	30	3	0	1	1	0	0	0	0	3	1	2	0.6	0.775	17.49	0.741935	2013	3.81	3.3	2	1	0	38	3	0	1	0	1	0	0	0	3	1	2	0.1	0.375	17.49	1
444	2010	5.16	5.3	0.4	1	0	46	0	0	1	1	0	0	0	0	3	0	2	0	0.75	17.57	1	2013	10.14	5.8	0.33	1	1	45	0	0	1	0	1	0	0	0	3	1	2	0.1	0.5	17.57	1
445	2010	3.88	3.3	1.5	1	1	30	3	1	0	0	0	0	0	0	2	0	2	1	0.3125	17.73	1	2013	3.8	4.3	1	1	2	35	2	1	1	0	0	0	0	0	3	1	1.3	0.05	0.6875	17.73	0.272727
446	2010	5.93	5.9	0.71	1	0	60	0	0	1	1	0	0	0	0	3	0	2	0.01	1.125	17.91	1	2013	9.27	6.9	1	1	1	65	0	0	0	1	0	0	0	0	2	0	1	0.6	1.25	17.91	1
447	2010	5.76	7.2	4.63	1	1	57	0	0	1	1	0	0	0	0	3	0	2	0	1	17.86	1	2013	5.42	5.1	3.4	0	4	59	0	0	1	0	0	0	0	0	1	1	2	0.6	0.375	17.86	1
448	2010	2.98	3.3	0	1	1	45	0	0	1	1	0	0	0	1	3	1	1.3	0.27	0.54	17.15	1	2013	1.2	3.3	0	1	0	42	0	0	1	0	0	0	1	0	3	1	2	0.98	0.5	17.15	1
449	2010	2.65	3.8	1	1	1	33	0	0	1	1	0	0	0	0	3	0	1	0.91	0.5	17.75	1	2013	4.11	4.6	1.75	1	0	33	0	1	0	0	0	0	0	0	2	0	2	0.42	0.25	17.75	1
450	2010	2.08	3.3	1	0	0	25	3	0	0	1	0	0	0	0	1	0	1	0	0.375	17.31	1	2013	4.3	2.8	1	1	0	26	2	0	1	0	0	0	0	0	2	0	1	0.01	0.75	17.31	1
451	2010	8.58	2.8	1	1	0	46	0	0	1	1	0	0	0	0	3	0	2	0	1.375	17.11	0.818182	2013	7.84	3.3	1	1	0	20	2	0	0	0	1	0	0	0	2	1	2	0	0.625	17.11	1
452	2010	3.97	5.9	0	1	6	37	0	0	1	1	0	0	0	0	3	1	1.3	0.35	1.225	17.13	1	2013	2.25	6.9	0.5	1	0	42	0	1	1	1	1	0	0	1	5	1	2	0.63	1.13	17.13	1
453	2010	3.51	4.6	1.75	1	0	50	5	0	1	1	0	0	0	0	3	0	1.5	0.9	0.625	17.5	1	2013	4.09	3.1	1.5	1	0	57	3	0	0	1	0	0	0	0	2	0	2.3	0.18	0.625	17.5	1
454	2010	4.48	4.6	1.33	1	2	45	0	0	0	1	0	0	0	0	2	1	1	0.37	0.7	17.69	1	2013	6.61	5.6	1.8	1	0	46	0	0	0	1	1	0	0	0	3	1	1.5	0.01	1.5	17.69	1
455	2010	6.12	5.4	0.29	1	0	60	0	0	1	1	0	0	0	0	3	0	2	0	0.75	17.58	1	2013	5.47	5.1	1	1	1	60	0	0	1	0	1	0	0	0	3	1	2	0	0.75	17.58	1
456	2010	6.58	4.8	0.25	1	1	16	0	0	0	1	0	0	0	0	2	1	1	0.46	0.25	17.24	1	2013	1.1	5.3	0.17	1	0	38	0	0	1	1	0	0	0	1	3	1	2	0.83	0.75	17.24	1
457	2010	1.19	2.8	0.25	0	0	55	0	0	1	1	0	0	0	0	2	0	1	0.27	0.3125	17.4	1	2013	0	2.3	0.33	1	0	48	0	0	1	0	0	0	0	1	2	1	2	1	0.25	17.4	1
458	2010	6.59	3.8	2.33	1	0	40	5	1	0	0	0	0	0	0	2	1	1.3	0.42	0.5	18.16	1	2013	8.9	5.1	2.4	1	0	35	5	1	0	0	1	0	0	0	3	1	1.3	0	0.5	18.16	1
459	2010	2.55	6.6	1.88	1	3	45	2	0	1	1	0	0	0	0	3	1	1.3	0.52	0.6	18.08	1	2013	3.38	5.8	2	1	1	50	4	0	0	0	0	0	0	0	1	0	1.5	0.51	0.6875	18.08	1
460	2010	4.33	2.8	0	1	2	23	0	0	1	1	0	0	0	0	3	1	2	0.38	1.25	18.09	1	2013	1.32	3.1	0	1	2	25	0	0	1	0	1	0	0	1	3	1	2	0.77	0.625	18.09	1
461	2010	3.36	3.6	2.25	1	1	55	0	0	0	1	1	0	0	0	3	0	1	0.34	0.875	17.81	0.142857	2013	2.7	3.4	2.75	1	0	62	0	0	0	1	0	0	0	0	2	1	2	0.38	0.75	17.81	1
462	2010	5.08	4.6	2	1	1	68	0	0	0	0	0	0	0	0	1	0	2	0	0.875	17.95	1	2013	1.1	3.1	3.25	0	1	68	1	0	0	0	0	0	0	0	0	1	2	0	0.125	17.95	1
463	2010	5.88	9.6	4.8	1	1	56	2	0	1	1	0	0	0	0	3	0	1	0.64	5.75	17.86	1	2013	5.39	6.4	5.86	1	0	58	3	1	0	1	1	0	0	0	4	0	2	0.53	1.5	17.86	1
464	2010	3.2	4.8	0.8	1	1	40	0	0	1	1	0	0	0	0	3	1	2	0	0.4375	18.28	1	2013	5.47	5.6	1.83	1	0	42	0	0	1	0	1	0	0	0	3	1	2	0.29	0.5	18.28	0.25
465	2010	3.18	2.8	0	1	0	30	0	1	0	1	0	0	0	0	3	1	1	0	0.8625	17.89	0.637681	2013	3.81	3.3	0	1	0	35	0	0	1	1	1	0	0	0	4	1	2	0.2	0.5	17.89	0
466	2010	5.3	3.8	3.25	1	0	27	6	0	1	1	0	0	0	0	3	0	1	0	0.5625	17.77	1	2013	5.7	3.3	3.33	1	0	25	6	1	0	1	1	0	0	0	4	0	1.5	0.51	0.625	17.77	1
467	2010	10.05	3.6	4	1	3	64	0	0	1	1	0	0	0	0	3	1	2	0.26	1.375	18.25	1	2013	7.53	2.8	2.67	1	0	29	8	1	1	0	1	0	0	0	4	1	2.3	0.21	1.125	18.25	1
468	2010	9.8	5.6	1.33	1	0	45	2	0	1	1	0	0	0	0	3	0	1	0.01	1.5	17.96	0.833333	2013	9.38	6.1	2.67	1	1	47	3	0	0	1	0	0	0	0	2	1	1	0.46	1	17.96	1
469	2010	8.75	10.7	2.09	1	1	53	0	0	0	0	0	0	0	0	1	1	1.3	0.36	2	17.28	0.75	2013	10.2	10.9	1.67	1	3	55	1	0	1	0	1	0	0	0	3	1	1.5	0.24	0.75	17.28	0.666667
470	2010	10.72	8.9	3.78	1	5	58	0	0	0	1	0	0	0	0	2	1	1.4	0.01	1.3	17.73	0.903846	2013	10.15	9.4	4.64	1	1	65	2	0	0	0	1	0	0	0	2	1	1.3	0	1.5	17.73	1
471	2010	18.49	6.4	0.86	1	4	37	0	0	1	1	0	0	0	0	3	1	1	0	1.75	17.52	1	2013	21.17	8.4	2.63	1	4	38	2	0	1	1	1	0	0	0	4	1	2	0	1.5	17.52	1
472	2010	0.06	4.3	1.25	0	1	40	1	0	0	0	0	0	0	1	0	0	1.5	0.74	0.3125	17.61	0.8	2013	0.02	4.6	2	0	0	40	3	0	0	0	0	0	0	1	0	1	2	0.98	0.375	17.61	1
473	2010	8.43	3.6	0.6	1	1	65	0	0	1	1	0	0	0	0	3	0	1.8	0	1.125	17.35	1	2013	9.89	4.6	1.33	1	0	70	1	0	0	1	1	0	0	0	3	1	1	0.32	1.25	17.35	1
474	2010	7.73	4.3	3.33	1	1	43	0	1	0	1	0	0	0	0	3	0	1.2	0	2.625	17.35	1	2013	11.92	5.6	3.6	1	0	47	0	0	1	1	1	0	0	0	4	1	1.2	0.35	1.25	17.35	1
475	2010	11.31	5.3	3.4	1	2	50	0	0	1	1	0	0	0	0	3	0	1.8	0.1	2	17.56	0.5	2013	8.6	5.8	2.67	1	0	51	2	0	0	1	1	0	0	0	3	1	1	0.2	0.75	17.56	1
476	2010	5.11	6.3	3	1	2	29	6	0	0	0	1	0	0	0	2	0	1	0.45	2.375	17.61	0.789474	2013	5.1	6.6	1.83	1	0	30	6	0	0	0	1	0	0	0	2	1	1	0.16	1.5	17.61	1
477	2010	5.93	5.6	1.5	1	1	44	0	0	0	1	0	0	0	0	2	0	1	0.3	1.125	17.38	0.666667	2013	6.74	7.9	3	1	0	52	0	0	1	1	1	0	0	0	4	1	2	0.24	1.075	17.38	0.534884
478	2010	1.62	5.1	2	1	1	51	0	0	0	0	0	0	0	1	1	1	1	0.95	0.75	17.42	0.333333	2013	0	4.3	3	1	1	45	0	0	0	1	1	0	0	1	3	0	2	0.79	0.5	17.42	1
479	2010	2.24	5.1	1.17	1	1	53	0	0	1	1	0	0	0	0	3	0	1.7	0.75	0.75	17.54	1	2013	1.83	5.7	1	0	1	57	1	0	0	1	1	0	0	0	2	0	1	0.37	0.125	17.54	1
480	2010	3.82	3.3	0.33	1	1	55	0	0	0	0	0	0	0	0	1	0	1	0.61	0.5	17.57	1	2013	3.86	4.3	1	1	0	52	0	0	0	1	1	0	0	0	3	1	3	0.64	0.5	17.57	1
481	2010	5.78	4.8	2.4	1	2	42	3	1	1	1	0	0	0	0	4	1	1.3	0	0.625	17.44	1	2013	4.4	5.8	2.5	1	3	42	4	0	0	0	1	0	0	0	2	1	1	0	0.5	17.44	1
482	2010	4.78	5.6	0.75	1	2	58	2	1	0	1	0	0	0	0	3	1	1.5	0	1.25	17.19	0.8	2013	9.23	9.3	1.22	1	0	62	2	0	1	0	1	0	0	0	3	1	1.3	0.57	0.875	17.19	1
483	2010	3.09	7.1	2.71	1	1	51	0	0	1	0	0	0	0	0	2	0	2	0	0.75	17.29	1	2013	5.66	7.8	1.71	1	0	52	0	0	0	1	1	0	0	0	3	1	1	0.07	1.75	17.29	1
484	2010	6.95	3.8	2.5	1	4	40	3	0	0	0	0	0	0	0	1	0	1	0.23	0.75	17.49	1	2013	6.35	3.8	4.75	1	0	48	5	1	1	0	0	0	0	0	3	1	3	0	0.625	17.49	1
485	2010	6.12	5.6	0.83	1	3	45	1	0	0	1	0	0	0	0	2	0	1.3	0	1.625	17.34	1	2013	6.03	6.1	1.33	1	1	45	2	1	0	1	1	0	0	0	4	1	1.3	0.06	2	17.34	1
486	2010	11.65	5.1	2.2	1	4	55	0	1	1	1	0	0	0	0	4	0	1.3	0	1.375	17.3	1	2013	7.82	3.6	2	1	3	45	0	0	0	0	1	0	0	0	2	1	1.3	0.47	1.375	17.3	1
487	2010	5.05	4.5	1.33	1	1	38	0	0	0	0	0	0	0	0	1	0	1	0.24	1.5	17.39	1	2013	4.01	6.1	1.67	1	1	41	0	0	1	0	1	0	1	0	4	1	2	0.42	0.625	17.39	1
488	2010	5.59	8.2	7.38	1	2	57	7	0	0	1	0	1	0	0	3	0	2	0.84	0.625	17.2	1	2013	6.47	6.4	4.88	1	5	64	7	0	0	1	1	0	0	0	3	1	2	0.39	0.75	17.2	1
489	2010	21.77	6.2	1.14	1	2	56	0	0	1	0	0	0	0	0	2	0	2	0.12	1.125	17.38	0.666667	2013	22.4	5.4	1.5	1	2	57	0	0	0	0	1	0	0	0	2	1	1.3	0.03	1.875	17.38	1
490	2010	10.03	4.1	1.25	1	4	36	2	1	0	0	0	0	0	1	2	0	1.5	0.24	0.75	17.34	1	2013	7.37	7.4	1.89	1	1	39	2	0	0	1	1	0	0	0	3	1	3	0.24	1	17.34	1
491	2010	8.73	3.8	0.33	1	0	35	0	0	0	1	0	0	0	0	2	0	1	0.08	1.25	17.26	1	2013	7.31	4.3	1.5	1	1	37	0	0	0	0	1	0	0	0	2	0	1	0.2	0.5	17.26	1
492	2010	11.02	5.8	2.2	1	3	31	3	0	1	0	0	0	0	0	2	1	1	0	1	17.4	1	2013	12.76	5.1	1.6	1	0	34	3	0	0	1	1	0	0	0	3	1	1	0	0.875	17.4	1
493	2010	5.17	7.1	2.63	1	3	45	2	0	1	0	0	0	0	0	2	0	1.4	0.35	1.3125	17.33	1	2013	5.73	6.6	4	1	0	51	1	1	1	0	1	0	0	0	4	0	2.8	0.25	1.75	17.33	0.785714
494	2010	13.56	7.5	5	1	1	60	2	0	1	0	0	0	0	0	2	0	1	0	1	18.47	1	2013	22.94	7.2	5.13	1	0	56	1	0	0	1	1	0	0	0	3	1	1	0	0.75	18.47	1
495	2010	8.79	6.6	3.14	1	2	46	0	0	0	0	0	0	0	0	1	0	1	0	2	18.11	1	2013	10.33	6.9	4.5	1	0	45	4	0	1	0	1	0	0	0	3	1	2.7	0.01	1	18.11	1
496	2010	4.55	2.3	0	1	2	20	0	0	1	0	0	0	0	0	2	0	1	0	0.625	18.31	1	2013	7.2	2.8	0	1	0	30	0	0	0	1	0	0	0	0	2	1	1	0	1	18.31	1
497	2010	3.18	3.3	0	1	2	29	0	0	0	0	0	0	0	1	1	0	1	0	0.5	18.39	1	2013	2.88	3.8	0.67	1	1	32	0	0	0	0	1	0	0	0	2	1	1	0.26	0.25	18.39	1
498	2010	3.14	4.3	0.75	1	2	32	1	0	1	0	0	0	0	0	2	0	1	1	0.5	18.36	0	2013	4.52	5.6	3.6	1	1	38	7	0	1	1	1	0	1	0	5	1	1	0.37	0.375	18.36	1
499	2010	2.24	3.8	2.67	1	3	30	6	0	1	1	0	0	0	0	3	1	1	0	0.75	18.16	0.583333	2013	6.72	4.6	3.75	1	0	33	6	0	0	0	1	0	0	0	2	1	1	0.57	0.5	18.16	1
500	2010	9.9	6.6	5.86	1	4	50	1	1	1	0	0	0	0	0	3	0	1.4	0	2	18.33	0.75	2013	13.07	6.1	5.57	1	1	50	4	1	0	1	1	0	0	0	4	1	1	0	1.1875	18.33	1
501	2010	4.11	5.9	4.71	1	0	45	4	0	1	1	0	0	0	0	3	1	1	0	1.25	18.28	0.4	2013	8.79	8.5	6	1	1	50	4	0	0	0	1	0	0	0	2	1	2	0.34	0.75	18.28	1
502	2010	1.85	4.1	3.6	1	2	45	3	0	0	0	0	0	0	1	1	0	1	0.61	0.25	18.7	1	2013	0.09	5.4	3.67	1	0	46	3	0	0	1	1	0	0	1	3	0	1	0.22	0.125	18.7	1
503	2010	5.85	4.9	3.67	1	1	55	3	0	1	0	0	0	0	0	2	0	2	0	0.25	18.28	1	2013	6.16	4.1	4.2	1	0	67	3	0	1	0	1	0	0	0	3	1	1	0	0.25	18.28	1
504	2010	3.5	3.6	3.6	1	1	38	0	0	0	0	0	0	0	1	1	0	1	0.29	0.75	18.5	1	2013	6.57	3.4	4	1	1	48	1	0	0	0	1	0	0	0	2	0	2	0.49	0.58	18.5	1
505	2010	6.31	5.1	4.5	1	1	40	1	1	0	1	0	0	0	0	3	0	1.7	0	1.75	19.38	1	2013	8.36	5.1	4.6	1	0	46	4	1	0	0	1	0	0	0	3	1	1.5	0.13	1.375	19.38	1
506	2010	2.59	4.3	3.25	1	2	38	7	0	1	1	0	0	0	0	3	1	1	0.55	0.375	18.46	1	2013	3.9	5.4	3.6	1	0	44	6	0	0	0	1	0	0	0	2	1	3	0.57	0.35	18.46	1
507	2010	3.05	3.8	2.5	0	4	35	2	0	1	0	0	0	0	1	1	1	1	0.35	0.25	18.67	1	2013	5.31	4.6	3.4	1	0	42	3	0	0	1	1	0	0	1	3	0	1	0.79	0.375	18.67	1
508	2010	2.4	3.3	0	1	1	25	0	0	1	1	0	0	0	0	3	0	2.3	0	0.625	18.1	1	2013	2.82	3.8	1.25	1	0	35	1	0	0	0	0	0	0	0	1	1	1	0.46	0.125	18.1	1
509	2010	11.34	8.2	3.38	1	2	43	7	0	0	1	0	0	0	0	2	0	2.7	0.11	1.375	17.85	0.727273	2013	8.48	6.6	3.14	1	0	48	6	0	1	0	1	0	0	0	3	1	2.3	0	1.75	17.85	1
510	2010	17.57	8.7	5.5	1	1	55	6	0	0	1	0	0	0	0	2	1	1.5	0.24	2.75	18.07	1	2013	14.16	9.2	5.18	1	0	57	5	0	0	0	1	0	0	0	2	0	1	0.77	1.5	18.07	1
511	2010	6.77	6.9	3.75	1	3	40	1	0	1	1	0	0	0	0	3	0	1.5	0	0.8125	17.35	1	2013	9.11	6.6	3.5	1	4	45	2	0	0	1	1	0	0	0	3	1	1	0.5	1.25	17.35	1
512	2010	4	4.6	3.4	1	2	40	4	0	0	0	0	0	0	0	1	1	1	0	0.8125	17.87	1	2013	5.15	5.6	2.5	1	1	48	3	0	1	0	1	0	0	0	3	1	2	0	0.5	17.87	1
513	2010	5.92	4.1	3	1	0	40	4	0	1	1	0	0	0	0	3	1	1	0	0.75	17.64	1	2013	4.05	4.6	3.8	1	0	50	4	0	1	1	1	0	0	0	4	1	1.5	0.04	0.375	17.64	1
514	2010	10.16	7.2	2	1	1	50	0	0	1	1	0	0	0	0	3	0	2	0.13	0.75	17.93	1	2013	8.05	5.9	2.86	1	1	61	0	0	0	0	1	0	0	0	2	1	2	0.4	0.75	17.93	1
515	2010	8.36	6.2	2.88	1	3	54	0	0	1	1	0	0	0	0	3	0	1.5	0.05	1.2	17.35	1	2013	7.5	5.2	3.5	1	0	57	0	0	0	1	0	0	0	0	2	1	2	0.06	0.5725	17.35	1
516	2010	11.53	6.3	2.5	1	0	45	0	0	0	1	0	0	0	0	2	1	2.3	0	1.125	17.8	1	2013	14.99	6.8	3.14	1	0	45	0	0	0	0	1	0	0	0	2	1	2	0	1.25	17.8	1
517	2010	4.87	2.3	2.5	1	2	31	5	0	0	0	0	0	0	0	1	0	1	0.09	0.875	17.6	1	2013	7.53	3.3	2.5	1	0	38	5	0	0	1	1	0	0	0	3	1	1.3	0	1.25	17.6	1
519	2010	4.59	3.3	1.67	1	5	38	3	0	1	1	0	0	0	0	3	1	2	0.19	0.9375	18.04	1	2013	4.4	4.3	3	1	1	38	4	0	1	0	1	0	0	0	3	1	2	0.68	0.375	18.04	1
520	2010	5.63	2.8	0	1	4	24	0	0	1	0	0	0	0	0	2	0	1	0.12	0.75	22.36	0.833333	2013	4.03	2.8	0.5	1	3	23	0	1	1	1	1	0	0	0	5	0	1.5	0.08	0.55	22.36	0.0909091
521	2010	6.61	4.9	1.4	1	1	34	0	0	1	1	0	0	0	0	3	0	2	0.26	0.4375	22.36	0.142857	2013	7.03	5.9	2.33	1	3	37	0	0	0	0	1	0	0	0	2	0	1	0.1	0.125	22.36	0
523	2010	7.34	4.3	3	1	2	37	10	0	0	1	0	0	0	0	2	0	1	0.33	0.25	22.36	0	2013	10.33	5.1	3.83	1	2	36	13	0	0	1	1	0	0	0	3	0	1.7	0.04	0.625	22.36	0.6
524	2010	5.42	6.9	3.5	1	5	48	6	0	0	0	0	0	0	0	1	0	1	0.15	0.875	22.31	1	2013	7.81	6.4	6	1	3	47	6	1	1	0	1	0	0	0	4	0	1	0	0.625	22.31	1
525	2010	8.96	5.9	2.57	1	2	40	1	0	1	1	0	0	0	0	3	0	1.5	0	1.75	22.5	1	2013	8.99	5.4	3	1	3	47	0	1	0	0	1	0	0	0	3	0	1.5	0.14	0.75	22.5	1
526	2010	0	4.7	2	0	3	89	0	0	0	0	0	0	0	1	0	0	1	0.98	0.375	22.4	1	2013	0.03	4.4	3	1	3	87	0	0	1	0	0	0	0	1	2	0	1	0.54	0.125	22.4	1
527	2010	17	6.9	3.86	1	2	40	8	0	1	0	0	0	0	0	2	0	1.7	0.03	1.25	22.46	0.6	2013	12.1	6.6	4.29	1	1	45	8	1	0	1	1	0	0	0	4	0	2	0	0.625	22.46	1
528	2010	7.32	4.3	1.67	1	5	30	2	0	1	1	0	0	0	0	3	0	1	0.35	0.8125	22.49	1	2013	6.3	6.6	1.86	1	5	34	2	0	0	0	1	0	0	0	2	0	1	0.66	0.5	22.49	1
529	2010	17.53	9.9	5.1	1	4	53	0	0	1	1	0	0	1	0	4	0	1.3	0	1.8125	22.41	0.965517	2013	9.84	3.3	4.67	1	1	50	1	1	0	1	1	0	0	0	4	0	1	0	1.5	22.41	1
530	2010	6.25	5.1	2.2	1	4	38	6	0	1	0	0	0	0	0	2	0	1.5	0.51	0.53	22.76	1	2013	5.62	4.1	3.5	1	4	35	6	0	0	0	1	0	0	0	2	0	1	0.31	0.625	22.76	0.2
531	2010	13.4	3.8	3	1	5	28	9	1	0	1	0	0	0	0	3	1	2.3	0.13	0.8125	22.41	0	2013	14.5	7.1	2.86	1	3	34	9	0	0	0	0	1	0	0	2	0	1	0.06	0.75	22.41	0
532	2010	3.52	3.1	1.33	1	0	25	0	0	0	1	0	0	0	0	2	0	1	0.06	0.25	22.73	0	2013	5.37	2.8	0	1	3	24	0	1	1	0	1	0	0	0	4	0	1	0.08	0.5	22.73	1
533	2010	25.95	6.3	2.29	1	3	35	8	0	1	0	0	0	0	0	2	0	1.5	0.07	1.0625	22.79	1	2013	22.42	6.6	2.57	0	0	37	8	1	0	0	1	0	0	0	2	0	2	0	1.5	22.79	1
534	2010	2.79	5.3	3.17	1	3	60	0	0	1	1	0	0	0	0	3	0	1	0.31	0.5	22.49	1	2013	2	3.8	5	1	3	67	1	0	0	1	0	0	0	0	2	0	1.5	0	1.062	22.49	1
536	2010	11.68	6.3	1.29	1	4	40	1	1	1	1	0	0	0	0	4	0	1	0.22	0.53	22.81	1	2013	10.7	6.3	3.33	1	3	45	0	0	0	0	1	0	0	0	2	0	1	0.34	0.75	22.81	0
537	2010	16.33	4.6	2.8	1	2	30	10	1	1	0	0	0	0	0	3	0	1	0	0.5625	22.78	1	2013	18.73	5.1	3.6	1	3	40	10	1	0	1	1	0	0	0	4	0	1	0.6	0.75	22.78	0.333333
538	2010	26.08	10.4	3.09	1	2	48	0	0	1	0	0	0	1	0	3	0	1	0.18	2.655	22.75	1	2013	25.32	10.9	4.75	1	2	48	0	1	1	0	1	0	0	0	4	0	1	0.07	1.25	22.75	1
539	2010	22.64	6.8	1.2	1	4	58	0	0	1	0	0	0	0	0	2	0	1	0.21	0.5	22.77	1	2013	16.14	8.3	3	1	2	53	0	1	1	0	1	0	0	0	4	0	1.3	0.16	1.5	22.77	1
541	2010	2.46	6.4	0.67	1	1	35	2	1	1	1	0	0	0	0	4	0	2	0.27	0.875	22.88	1	2013	5.24	6.4	0.57	1	1	42	1	0	0	0	0	0	1	0	2	0	1	0.13	0.75	22.88	0
543	2010	7.36	3.8	0.67	1	2	26	2	0	0	1	0	0	0	0	2	0	2.5	0	0.5625	22.5	0.111111	2013	6.74	3.8	0.67	1	1	30	0	1	1	0	1	0	0	0	4	0	3	0	0.5	22.5	1
544	2010	8.28	5.3	0.8	1	2	28	4	1	1	1	0	0	0	0	4	0	2	0	0.5625	22.65	0.888889	2013	8.89	3.8	0.33	1	3	33	1	1	0	0	1	0	0	0	3	0	2	0	1	22.65	1
545	2010	4.39	4.6	1.2	1	2	38	0	0	0	1	0	0	0	0	2	0	2	0	1	22.82	1	2013	6.18	4.9	0.5	1	2	38	0	0	0	0	1	0	0	0	2	0	2	0	0.6	22.82	0.166667
547	2010	17.08	4.3	2.4	1	4	32	5	1	1	1	0	0	0	0	4	0	1.5	0	1.9375	22.76	0.677419	2013	13.32	5.3	4	1	4	30	5	1	0	1	0	0	0	0	3	1	1	0.04	1.062	22.76	0.0583804
548	2010	6.71	5.1	1.5	1	2	32	6	0	1	1	0	0	0	0	3	0	1	0.09	0.65	22.82	1	2013	8.56	5.3	1.4	0	2	30	6	0	1	1	0	0	0	0	2	0	1	0.21	0.1	22.82	1
549	2010	4.25	3.8	0.33	1	2	29	0	1	1	1	0	0	0	0	4	0	1	0	0.75	22.59	0.666667	2013	4.84	3.8	0.8	1	5	30	0	1	0	1	1	0	0	0	4	0	2	0.19	0.5	22.59	1
550	2010	5.91	3.8	3.33	1	3	28	10	1	1	1	0	0	0	0	4	0	2	0.31	1.3125	22.72	1	2013	7.42	5.3	2.5	1	2	30	10	1	1	0	1	0	0	0	4	0	1	0.23	0.5	22.72	1
551	2010	14.43	6.8	4.5	1	4	40	13	1	1	1	0	0	0	0	4	0	1	0.03	1.75	22.72	1	2013	16.6	8.9	4.6	1	2	41	12	0	1	0	1	0	0	0	3	0	1	0.08	0.4	22.72	1
552	2010	3.91	5.6	2.5	1	3	36	9	0	0	1	0	0	0	0	2	1	2	0.27	1	22.59	0.75	2013	5.63	6.4	3.14	1	0	36	8	1	0	1	1	0	0	0	4	0	1	0.27	0.5	22.59	1
553	2010	10.18	4.8	2.25	1	1	35	4	0	1	1	0	0	1	0	4	0	1	0.06	0.75	22.28	1	2013	11.11	6.1	2.5	1	2	40	4	0	0	0	1	0	0	0	2	1	1.5	0.16	0.75	22.28	0.333333
554	2010	7	3.8	3.33	1	1	32	9	0	1	1	0	0	0	0	3	0	2	0.56	0.625	23.05	0	2013	5.62	3.8	3.25	1	4	36	10	0	0	0	1	0	0	0	2	0	2	0.68	0.2	23.05	1
555	2010	4.1	4.3	2.67	1	2	27	8	0	1	1	0	0	1	0	4	0	2	0	0.25	22.52	1	2013	3.61	3.3	2.67	1	2	34	8	1	1	1	1	0	0	0	5	0	1.3	0.12	0.5	22.52	1
556	2010	17.59	5.3	3	1	3	31	3	0	0	0	0	0	0	0	1	0	2	0	0.75	22.77	0	2013	20.89	8.3	2.38	1	1	35	2	1	1	0	1	1	0	0	5	0	2	0.21	0.5	22.77	0
557	2010	6.78	9	6.45	1	3	48	8	0	0	1	0	0	0	0	2	0	2.5	0.07	1.1875	22.77	0	2013	9.42	8	6.9	1	4	50	7	1	0	1	1	0	0	0	4	0	2	0	1.5	22.77	1
558	2010	9.25	11.1	1.77	1	3	48	3	0	1	1	0	0	1	0	4	1	1	0.21	0.28	22.56	1	2013	11.24	9.9	1.6	1	1	48	0	1	0	1	1	0	0	0	4	0	1	0.01	0.5625	22.56	1
559	2010	9.16	5.9	3.83	1	3	38	10	0	0	0	0	0	0	0	1	1	3	0.48	0.6875	22.82	1	2013	9.28	6.7	4.33	1	2	40	10	1	1	1	0	0	0	0	4	0	1	0.13	0.5	22.82	1
560	2010	6	7.5	1.89	1	3	48	0	0	1	0	0	0	0	0	2	0	1	0.24	1	23.24	1	2013	9.64	8.5	1.9	1	4	55	0	1	0	1	1	0	0	0	4	1	1	0.42	0.6	23.24	1
561	2010	8.62	8	4.22	0	7	48	5	0	1	1	0	0	0	0	2	0	1.5	0	0.625	23.27	1	2013	8.97	5.9	4	1	3	50	5	1	1	0	1	0	0	0	4	0	2	0	0.5	23.27	1
562	2010	7.91	6.3	3.88	1	9	67	4	0	1	1	0	0	1	0	4	0	1.3	0.02	1.5	22.43	0.833333	2013	4.69	5.7	4.13	1	4	66	3	1	1	0	1	0	0	0	4	0	1	0.05	0.5	22.43	1
563	2010	10.92	2.8	2	1	2	28	2	0	0	1	0	0	0	0	2	0	2	0.05	0.79	22.43	0.949367	2013	8.1	3.3	0	1	3	30	0	0	1	0	1	0	0	0	3	0	1.5	0.18	0.625	22.43	0.2
565	2010	8.65	4.9	5.8	1	5	48	6	0	1	1	0	0	1	0	4	0	1	0.08	0.875	23.29	1	2013	11.32	2.8	2.25	1	1	46	6	1	0	1	1	0	0	0	4	0	3	0	0.5	23.29	1
566	2010	14.57	7.1	5.25	1	2	65	0	0	1	1	0	0	0	0	3	0	1	0	1.25	22.6	0.5	2013	2.29	4.3	4.83	0	3	67	1	0	0	0	0	0	0	0	0	0	1	0	1.312	22.6	0.237805
567	2010	16.6	4.8	1	1	4	34	1	1	1	1	0	0	1	0	5	0	1	0.23	2.125	22.4	0.352941	2013	9.19	6.3	1.5	1	4	36	2	0	0	1	1	0	0	0	3	0	1	0.09	0.8	22.4	0.25
568	2010	12.06	7.6	1.89	1	3	58	0	0	1	1	0	0	1	0	4	0	1.5	0	1	23.32	1	2013	7.26	5.9	1.86	0	3	65	0	0	0	1	0	0	0	0	1	1	1	0.15	0.375	23.32	1
569	2010	10.78	7.4	3.22	1	2	59	3	0	1	1	0	0	0	0	3	0	1.5	0	0.8125	22.73	1	2013	11.56	9.7	3.64	1	4	64	2	0	1	0	1	0	0	0	3	0	3	0	0.5	22.73	1
571	2010	3.61	2.8	1.5	0	2	28	3	0	0	0	0	0	0	0	0	0	3	0.65	0.25	20.22	1	2013	4.36	2.3	3	1	3	28	5	0	0	1	1	0	0	0	3	1	1	0.1	0.625	20.22	1
573	2010	3.44	8.4	3.67	1	2	47	3	0	1	1	0	0	1	0	4	0	2	0	0.75	19.8	1	2013	5.4	8.9	4.2	1	1	48	3	1	0	0	1	1	0	0	4	1	2	0.06	0.625	19.8	1
574	2010	1.13	2.3	7.5	1	2	22	9	0	1	1	0	0	0	0	3	1	2	0	0.3125	20.12	1	2013	2.74	2.8	7.5	1	4	28	9	1	0	0	0	0	1	0	3	0	1.5	0	0.1875	20.12	1
575	2010	6.96	4.6	4.8	1	5	35	9	1	1	1	0	0	0	0	4	0	1	0.1	0.5625	20.19	1	2013	2.68	4.1	4.8	1	3	35	9	0	0	1	1	0	0	0	3	1	1.3	0.07	0.625	20.19	1
576	2010	6.71	5.1	3.33	0	2	53	12	0	0	1	0	1	0	0	2	0	2	0.2	1.03	20.22	1	2013	5.46	5.1	3.33	0	3	56	12	0	0	0	0	1	0	0	1	0	1	0.5	0.25	20.22	0
577	2010	3.11	3.3	4	1	2	35	6	0	1	0	0	0	0	0	2	0	1.5	0	0.4375	19.91	1	2013	3.73	3.8	7	1	4	35	8	0	0	0	1	0	1	0	3	1	1.5	0.28	0.4062	19.91	1
578	2010	7.28	4.8	2.6	1	4	60	2	0	0	1	0	0	0	0	2	1	2	0	0.375	19.75	1	2013	7.38	4.6	2.2	1	2	56	0	1	0	1	1	0	0	0	4	1	2	0	0.1562	19.75	1
580	2010	3.1	3.3	5.33	0	2	27	7	0	1	1	0	0	0	0	2	0	1	0.65	0.0625	19.77	1	2013	6	3.8	5.67	1	1	39	7	1	1	0	1	0	0	1	4	0	1.5	0.13	0.3125	19.77	1
581	2010	1.92	2.3	4.5	1	2	26	5	1	1	1	0	0	0	0	4	0	2	0	0.375	19.89	1	2013	1.3	2.8	3.67	1	2	25	6	1	1	0	1	0	0	0	4	1	2	0.2	0.25	19.89	1
582	2010	10.2	2.3	5	1	3	25	3	1	1	1	0	0	0	0	4	0	1.5	0.27	1.25	19.77	0.9	2013	7.88	2.8	5.5	1	1	29	4	1	1	1	1	0	0	0	5	0	2	0	0.5	19.77	1
583	2010	5.49	5.4	2.14	1	3	50	0	0	0	0	0	1	0	0	2	1	2	0	0.25	19.91	1	2013	5.3	4.4	1.5	0	2	52	0	0	1	1	0	1	0	0	3	1	1.5	0.41	0.5625	19.91	1
584	2010	3.12	7.9	2.55	0	3	45	3	0	1	1	0	0	0	0	2	0	1.7	0	0.625	20.12	1	2013	3.97	7.4	3.5	1	3	46	3	0	0	1	1	1	0	0	4	1	1	0.44	0.375	20.12	1
585	2010	3.2	5.8	7	0	3	42	12	0	0	1	0	0	0	0	1	1	1.5	0	0.5	19.34	1	2013	4.36	5.8	8.67	1	0	45	12	1	0	0	1	0	0	0	3	0	2	0	0.375	19.34	1
586	2010	13.34	17.6	6	1	4	62	6	0	1	0	0	0	0	0	2	0	2	0	1	19.54	1	2013	9.02	4	7.2	0	1	65	7	0	0	1	0	1	0	0	2	1	1.5	0	0.375	19.54	1
588	2010	4.47	6.4	4.57	0	3	48	6	0	1	1	0	0	0	0	2	1	1.5	0.03	0.5925	19.34	1	2013	5.7	6.4	4.43	1	2	44	5	0	0	1	1	1	0	0	4	0	1	0.02	0.5	19.34	1
589	2010	8.46	7.8	4.33	1	2	42	10	0	1	1	0	0	0	0	3	0	2	0.29	0.6875	19.34	1	2013	3.04	6.4	6.86	1	5	55	12	1	0	0	1	0	0	0	3	0	2	0	0.25	19.34	1
590	2010	5.74	5.6	5.86	0	3	48	12	0	1	1	0	1	0	0	3	1	2	0	0.3125	19.11	1	2013	7.29	8.1	5.3	1	1	44	10	1	1	1	1	0	0	0	5	0	2.3	0.19	0.625	19.11	1
591	2010	4.03	3.1	1.25	1	2	65	0	0	1	1	0	0	0	0	3	0	2	0	0.375	19.29	0.666667	2013	5.82	1.8	0.33	1	1	73	0	0	0	1	1	1	0	0	4	0	1.5	0	0.625	19.29	1
592	2010	3.54	3.8	3.5	1	2	40	6	0	0	0	0	0	0	0	1	1	1.5	0.38	0.75	19.31	0.5	2013	3.52	3.8	3	1	1	32	5	0	0	0	1	0	1	0	3	0	1.3	0	0.625	19.31	1
593	2010	5.63	3.1	4.25	1	3	67	4	0	1	1	0	0	0	0	3	0	1.3	0	0.75	19.34	1	2013	16.67	8.7	5.4	1	4	67	3	0	0	1	1	0	0	0	3	1	1.3	0	2.625	19.34	1
594	2010	0.19	5.2	2.57	0	3	63	3	0	0	1	0	1	0	1	2	0	1	0.4	0.0625	19.07	1	2013	0.38	4.1	1.33	0	2	55	2	0	0	0	0	1	0	1	1	0	1	0.21	0.25	19.07	1
595	2010	7.34	3.8	3	1	4	35	6	1	1	1	0	0	1	0	5	1	1.7	0	0.875	19.55	1	2013	5.46	5.1	4.33	1	2	40	7	0	0	1	0	0	0	0	2	1	1.3	0.02	1.125	19.55	0.666667
596	2010	2.8	4.3	3.5	1	3	30	8	0	0	0	0	0	0	0	1	1	1.7	0	0.5	19.11	1	2013	4.28	3.3	2.5	0	2	30	6	0	0	1	1	0	0	0	2	1	1.3	0	0.5625	19.11	0.555556
597	2010	2.7	4.8	4.33	0	2	68	0	0	1	1	0	0	0	0	2	0	3	0.61	0.25	19.08	0	2013	5.4	3.3	4	1	3	75	1	0	0	1	1	0	0	0	3	1	1	0	0.375	19.08	1
598	2010	4.72	3.3	3.75	1	2	40	7	0	1	0	0	0	1	0	3	0	1.5	0	0.3125	19.21	1	2013	1.51	4.3	4.5	1	3	40	7	0	0	1	1	0	0	0	3	1	1	0.44	0.5625	19.21	1
599	2010	6.47	4.6	2.2	1	4	35	3	0	1	1	0	1	0	0	4	1	1	0.18	0.53	17.21	0.764151	2013	3.58	4.6	3.2	1	2	33	3	1	0	1	1	0	0	1	4	0	1.5	0.3	0.375	17.21	1
600	2010	7.18	8.7	5.7	1	4	50	6	1	1	1	0	0	0	0	4	1	2	0.55	1.03125	17.37	1	2013	7.23	8.7	4.9	1	3	54	6	1	0	0	1	0	0	0	3	1	2	0.28	0.25	17.37	1
601	2010	4.9	3.6	5.5	1	3	45	6	0	1	1	0	0	0	0	3	0	2	0	0.75	17.47	1	2013	0.02	6.7	5.71	1	0	45	5	1	0	0	1	1	0	1	4	0	2	0	0.25	17.47	1
602	2010	4.63	4.6	6	1	2	56	2	0	1	1	0	0	0	0	3	0	1.5	0.28	0.5	17.46	1	2013	8.41	6.6	7.57	1	2	60	5	1	0	1	1	0	0	0	4	1	1	0	0.625	17.46	1
603	2010	4.52	3.3	2.5	1	3	34	5	0	1	0	0	1	0	0	3	0	1.5	0	0.405	17.25	1	2013	2.61	3.8	2.5	1	4	28	6	1	0	0	1	0	1	0	4	0	1.5	0.59	0.187	17.25	1
604	2010	4.81	5.6	2.17	1	3	40	6	0	1	0	0	0	0	0	2	1	1.3	0.3	0.375	17.32	1	2013	5.21	5.6	2.5	1	2	40	6	1	1	1	1	0	0	0	5	0	1.5	0	0.1563	17.32	1
605	2010	3.8	5.6	5.33	1	2	45	3	0	1	1	0	0	1	0	4	0	1	0.31	0.375	17.3	1	2013	1.66	5.6	5.83	1	1	47	3	1	0	0	1	0	1	0	4	0	1	0	0.4375	17.3	1
607	2010	3.31	2.8	2.5	1	2	22	4	0	1	1	0	1	0	0	4	0	1	0	0.3125	17.18	1	2013	1.7	2.8	3	1	2	23	4	1	0	0	1	1	0	0	4	0	1.3	0.44	0.1875	17.18	0.666667
608	2010	3.8	5.6	3.33	1	5	34	6	1	0	0	0	0	0	0	2	1	1.7	0	0.4375	17.34	1	2013	1.7	5.8	3.83	1	1	40	7	1	0	1	1	1	0	0	5	0	1.5	0	0.25	17.34	1
609	2010	2.63	3.4	3.5	1	1	20	8	0	1	1	0	0	0	0	3	0	1	0	0.4375	17.27	1	2013	2.81	3.9	3.5	1	1	22	8	1	0	0	1	1	0	0	4	0	2	0	0.125	17.27	1
610	2010	5.42	6.4	5.14	1	2	42	5	0	0	0	0	0	0	0	1	0	1.5	0.07	0.375	17.25	1	2013	5.43	6.1	3.29	1	2	45	4	0	1	1	1	0	0	0	4	1	1.5	0.85	0.5	17.25	1
611	2010	3.68	8.9	4.2	1	2	50	10	0	1	0	0	0	0	0	2	0	1.5	0	0.5	17.3	0.5	2013	5.14	8.7	4.4	1	2	55	10	0	1	1	1	0	0	0	4	0	1	0.33	1.25	17.3	1
613	2010	5.05	5.9	4.17	0	2	60	2	0	1	0	0	1	0	0	2	0	1.5	0	0.75	15.85	1	2013	4.37	4.6	2.33	0	1	65	2	0	0	1	0	1	0	0	2	1	1	0.2	0.5	15.85	1
614	2010	1.14	4.8	4	1	1	49	5	0	1	1	0	0	0	0	3	0	1	0	0.5	15.77	1	2013	2.76	3.8	6.75	1	2	53	6	0	0	1	1	0	0	0	3	0	1	0	0.25	15.77	1
615	2010	1.1	3.8	0.75	0	2	29	1	1	1	0	0	1	1	0	4	0	1	0	0.5625	15.79	1	2013	1.07	4.8	1.2	0	2	36	1	0	0	0	0	1	0	1	1	0	1	0	0.125	15.79	1
616	2010	0.02	5.9	5.71	0	3	45	11	0	0	0	0	1	1	1	2	1	1	0.75	0.7175	15.82	0.696864	2013	0.02	7.5	6.88	0	2	44	10	0	1	0	0	1	0	1	2	0	1	0.91	0.125	15.82	1
617	2010	8.14	3.8	2.75	0	3	30	7	0	1	0	0	1	0	0	2	0	1.7	0.11	0.625	15.78	0.6	2013	8.49	4.6	2	1	2	32	7	0	0	1	1	0	0	0	3	0	1.3	0	0.5625	15.78	0.555556
618	2010	17.53	4.8	2.5	1	2	30	4	0	1	0	0	0	0	0	2	0	1	0	0.875	15.76	1	2013	6.96	4.3	3.5	0	0	30	3	1	0	1	0	1	0	0	3	0	1	0	0.25	15.76	1
619	2010	3.24	3.1	3.33	0	2	19	4	0	1	1	0	0	0	0	2	0	2	0	0.4375	15.76	1	2013	3.23	3.4	7	0	2	24	5	0	0	0	0	1	0	0	1	0	1	0	0.125	15.76	1
620	2010	1.31	4.4	3.6	0	2	43	5	0	0	0	0	1	0	0	1	0	3	0.76	0.25	15.85	1	2013	3.03	5.5	3.5	1	1	40	3	1	0	0	1	0	0	0	3	0	1	0	0.125	15.85	1
621	2010	7.64	6.9	2.13	0	2	51	3	0	1	0	0	1	0	0	2	0	1	0.41	0.25	15.74	1	2013	0.68	7.2	2.63	0	2	62	2	0	0	1	0	1	0	1	2	0	1	0.72	1	15.74	0.25
622	2010	6.37	6.9	4.38	1	3	42	3	0	0	0	1	0	0	0	2	1	1.5	0	1.5	18.33	0.333333	2013	10.12	6.6	4	1	3	44	6	0	0	1	1	0	0	0	3	0	1	0	0.875	18.33	1
623	2010	1.94	1.8	6	1	2	24	6	1	0	1	1	0	0	1	4	0	1	0.09	1	18.67	1	2013	2.56	3.3	5.33	1	4	23	6	0	0	0	1	0	0	0	2	1	1	0.06	0.5	18.67	1
625	2010	9.16	6.1	1.17	1	3	35	0	0	0	1	1	0	0	0	3	0	2	0	0.5	18.71	1	2013	9.56	6.1	2.83	1	2	43	0	0	0	0	1	0	0	0	2	0	1	0.14	1.125	18.71	0.777778
626	2010	2.73	6.4	3.86	1	5	42	0	0	0	1	1	0	0	0	3	0	1	0	0.5	19.03	1	2013	5.62	6.7	5.29	1	2	49	0	0	0	0	1	0	0	0	2	0	1	0.07	1.375	19.03	1
627	2010	7.58	3.3	2.75	1	2	55	0	1	0	1	1	0	0	0	4	0	1	0	1.25	18.29	1	2013	5.18	3.6	3.2	1	4	56	0	0	0	1	1	0	0	0	3	1	1.3	0.35	0.875	18.29	0.285714
628	2010	4	6.1	2.67	1	2	40	0	1	0	1	1	0	0	0	4	0	1	0.04	1.25	18.29	0.8	2013	6.05	5.1	3.4	1	3	44	0	0	1	1	1	0	0	0	4	1	1.3	0	1.205	18.29	0.93361
629	2010	6.93	5.6	3.29	1	3	39	0	1	0	1	1	0	0	0	4	0	1	0.04	1.625	18.94	0.538462	2013	12.44	5.9	4.14	1	1	48	0	0	0	0	1	0	0	0	2	0	1	0	1.75	18.94	1
630	2010	3.96	5.6	3.57	1	3	50	1	0	0	1	1	0	0	0	3	0	1	0.04	0.8125	18.99	1	2013	5.95	6.7	5.57	1	2	55	1	1	0	1	1	0	0	0	4	0	1	0.13	1.75	18.99	1
631	2010	11.28	6.4	4	1	4	44	0	1	0	1	1	0	0	0	4	0	1	0.19	1.6875	18.98	1	2013	15.11	7	3.75	1	2	43	0	0	0	1	1	0	0	0	3	0	1	0.23	1.125	18.98	0.333333
632	2010	4.66	6.4	2.43	1	3	45	0	0	0	0	1	0	0	1	2	0	1	0	0.625	19.06	1	2013	3.85	6.7	4.29	1	4	45	0	0	0	1	1	0	0	0	3	0	1	0.18	1	19.06	0.5
633	2010	5.57	5.1	2.83	1	3	52	0	0	0	0	1	0	0	0	2	0	1	0	1.5	19.18	0.333333	2013	6.58	6.1	3.33	1	3	58	0	0	0	1	1	0	0	0	3	1	1	0.24	0.75	19.18	1
634	2010	4.07	2.8	3	1	5	28	6	0	0	1	1	0	0	1	3	0	1	0.06	1.1875	19.27	0.368421	2013	4.92	4.3	2	1	3	36	6	0	0	0	1	0	0	0	2	0	1	0.1	0.75	19.27	0.666667
636	2010	4.54	4.8	0.75	1	3	30	1	0	0	0	1	0	0	0	2	0	1.5	0.13	0.5	19.35	0	2013	3.18	4.3	2.2	1	4	33	2	0	0	0	1	0	0	0	2	1	1	0	0.375	19.35	0.333333
637	2010	4.78	5.6	3.43	1	3	50	0	1	0	1	1	0	0	0	4	0	1.5	0	0.75	19.23	0	2013	3.8	5.9	3.67	1	4	57	0	0	0	0	1	0	0	0	2	0	1	0	1	19.23	1
638	2010	8.01	5.7	4.86	1	3	50	0	0	0	1	1	0	0	0	3	0	1	0	1.25	19.19	1	2013	4.94	6	6.57	1	2	42	0	0	0	1	1	0	0	0	3	0	1	0.6	0.125	19.19	1
639	2010	3.29	4.6	2.8	1	4	28	6	0	0	0	1	0	0	0	2	0	1	0	1	19.48	1	2013	4.63	5.9	4.5	1	5	34	6	0	0	1	1	1	0	0	4	0	1	0.1	0.5	19.48	1
640	2010	7.13	4.9	5.6	1	3	45	7	1	0	1	1	0	1	0	5	0	1	0	1.3125	19.48	0.809524	2013	8.72	5.4	5.67	1	2	40	7	0	0	1	1	0	0	0	3	0	1	0.06	0.875	19.48	1
641	2010	3.06	3.3	1.67	1	4	30	1	0	0	0	1	0	0	0	2	0	2	0.35	0.5	19.11	1	2013	4.58	3.6	1	1	4	38	0	0	0	0	1	0	0	0	2	0	1	0.02	0.5	19.11	0
642	2010	4.92	8.2	4	1	4	43	6	0	0	1	1	0	0	0	3	0	1	0	0.75	19.41	1	2013	12.5	8.5	6.22	1	4	44	6	0	0	1	1	0	0	0	3	0	1	0	1.25	19.41	1
643	2010	4.57	3.6	3	1	2	45	0	1	0	1	1	0	0	0	4	0	1	0.31	0.4375	19.5	0.571429	2013	4.53	3.6	4	1	2	42	0	0	0	0	1	0	0	0	2	0	1	0.27	0.5	19.5	0.5
644	2010	6.88	4.1	0	1	4	63	0	0	0	0	1	0	0	0	2	0	2	0	0.5	19.48	1	2013	7.34	5.1	2	1	3	67	0	0	0	0	1	0	0	0	2	0	1	0.08	0.5	19.48	1
645	2010	17.59	4.1	1.75	1	5	37	0	0	0	1	1	0	0	0	3	0	1	0	1.125	20.74	0.666667	2013	8.9	4.1	2.6	1	3	39	0	1	0	1	1	0	0	0	4	0	1	0.1	1.125	20.74	0.666667
646	2010	6.29	5.6	4.14	1	4	57	0	1	0	1	1	0	0	0	4	0	2	0	1.125	20.95	0.444444	2013	13.27	5.4	3.57	1	4	63	0	0	0	1	1	0	0	0	3	1	1.5	0.47	0.87	20.95	1
647	2010	6.36	3.1	4.75	1	3	60	0	0	0	0	1	0	0	0	2	0	1	0.15	0.5	21.82	1	2013	5.78	4.1	7	1	2	60	0	0	0	1	1	0	0	1	3	0	1	0.57	1	21.82	1
648	2010	5.41	4.6	2.4	1	5	32	0	1	0	1	1	0	0	0	4	0	1	0.08	0.5625	20.86	1	2013	4.31	5.4	4.43	1	2	40	0	0	0	0	1	0	0	0	2	0	1	0	0.5	20.86	1
649	2010	2.2	1.8	0	1	2	60	0	1	0	1	0	0	0	0	3	0	1	0.93	0.6875	18.8	0	2013	0	1.8	0	1	2	60	0	0	0	0	1	0	0	1	2	0	1	0.18	0.5	18.8	1
650	2010	9.09	6.4	5	1	5	58	1	1	0	0	1	0	0	0	3	0	1.5	0.16	0.5625	21.11	1	2013	11.7	5.9	3.86	1	3	65	0	1	0	1	1	0	0	0	4	0	1	0.01	0.5	21.11	1
651	2010	14.87	7.6	5	1	3	55	0	1	0	1	1	0	0	0	4	0	2	0	1	21.02	0.5	2013	13.25	7.4	5.75	1	3	58	0	0	0	1	1	0	0	0	3	0	1	0.04	0.75	21.02	1
652	2010	12.29	4.9	6.6	1	4	38	9	0	0	1	1	0	0	0	3	0	1	0	1.25	20.69	0.6	2013	13.16	6.9	6.57	1	2	40	9	0	0	1	1	0	0	0	3	1	1	0.01	1.125	20.69	1
653	2010	6.67	4.8	6.17	1	4	50	9	0	0	1	1	0	1	0	4	0	1	0	1.1875	18.95	0.631579	2013	10.82	6.1	4	1	4	42	1	1	0	1	1	0	0	0	4	0	1.3	0	1	18.95	0.5
654	2010	3.61	3.8	1.75	1	3	28	0	1	0	1	0	0	0	0	3	0	2.5	0.3	0.75	21.28	0	2013	3.08	4.6	2.6	1	3	32	0	0	0	1	1	0	0	0	3	0	1	0.13	0.375	21.28	1
655	2010	4.62	7.9	4.56	1	3	60	0	1	0	1	1	0	0	0	4	0	1.5	0	0.6625	20.86	0.754717	2013	7.32	5.3	2.17	1	2	64	0	1	0	1	1	0	0	0	4	0	2	0.62	0.3125	20.86	1
657	2010	5.2	3.8	0	1	3	23	0	0	0	0	1	0	0	0	2	0	1	0	0.5	18.76	0	2013	7.46	3.8	0	1	3	28	0	0	0	1	1	0	0	0	3	0	1	0	0.28	18.76	1
658	2010	8.53	6.1	5	1	5	39	6	0	0	1	1	0	0	0	3	0	1.8	0.05	2.125	19.2	0.705882	2013	12.61	6.9	4.75	1	2	41	6	1	0	1	1	0	0	0	4	0	1	0	1	19.2	0.625
659	2010	5.76	5.1	3.6	1	3	40	1	1	0	1	1	0	0	0	4	0	1	0	1	19.07	0.25	2013	4.2	3	2.5	1	3	32	0	1	0	0	1	0	0	0	3	0	1	0	0.375	19.07	1
660	2010	10.18	4.6	3.6	1	4	60	1	0	0	1	1	0	0	0	3	0	2.5	0.14	1.75	19.42	1	2013	8.22	5.4	3.29	1	4	64	0	0	0	1	1	0	0	0	3	0	1	0.24	1.5	19.42	0.75
661	2010	3.82	3.8	1.75	1	3	35	0	0	0	1	1	0	0	0	3	0	1	0	0.75	18.74	0	2013	5.2	3.8	2.5	1	4	40	0	0	0	0	1	0	0	0	2	0	1	0	0.833	18.74	1
662	2010	9.74	6.7	5.88	1	4	55	1	0	0	1	1	0	0	0	3	0	1	0	1	19.47	1	2013	7.3	6.2	6.14	1	3	57	2	0	0	0	1	0	0	0	2	0	1	0.04	0.4375	19.47	1
663	2010	2.73	4.8	1	1	2	30	1	1	0	1	1	0	0	0	4	0	1	0	0.75	18.71	1	2013	3.7	5.4	1.2	1	3	34	0	0	0	0	1	0	0	0	2	1	1	0.03	0.875	18.71	0.857143
664	2010	2.62	3.6	0.75	0	2	50	0	1	0	0	0	0	0	1	1	0	1	0.88	0.75	19.16	1	2013	2.7	4.9	0.67	1	2	42	0	0	0	1	1	0	0	0	3	0	1	0	0.25	19.16	1
665	2010	7.41	5.1	4.4	1	2	32	6	1	0	1	1	0	0	1	4	0	1	0	2.5625	19.11	0.512195	2013	8.75	4.6	4	1	3	40	6	0	0	0	1	0	0	0	2	1	1	0.07	1.4375	19.11	0.478261
666	2010	2.9	5.6	3	1	4	58	0	1	1	1	1	0	0	0	5	0	1	0	0.625	18.86	0.8	2013	2.92	5.6	2.86	1	3	60	0	0	0	1	1	0	0	0	3	0	1	0.2	0.5	18.86	1
667	2010	18.18	6.4	3.75	1	2	38	4	0	0	1	1	0	0	0	3	0	1.3	0	1.125	19.38	1	2013	8.05	6.7	5.5	1	4	42	5	0	0	1	0	0	0	0	2	0	1	0	1	19.38	1
669	2010	5.45	6.8	2.5	0	2	47	1	0	0	1	0	1	0	0	2	0	1	0.06	0.0625	18.3	1	2013	5.65	6.6	1.86	0	3	48	2	0	0	1	0	1	0	0	2	0	1	0.01	1	18.3	1
670	2010	2.26	4.6	1.5	1	4	46	0	1	0	0	1	0	0	0	3	0	1	0	0.3125	18.19	1	2013	2.21	3.6	0.75	1	2	50	2	0	0	1	0	0	0	0	2	0	1	0.13	0.312	18.19	0.801282
671	2010	4.95	5.4	3	1	2	40	1	1	0	1	0	0	0	0	3	0	1	0	0.25	18.33	0.5	2013	6.24	3.3	2.25	1	1	42	1	0	0	1	0	0	0	0	2	1	1	0	0.5625	18.33	0.888889
672	2010	6.72	4.1	4.4	0	5	61	1	0	0	0	0	1	0	1	1	0	1	0.19	0.125	18.22	1	2013	7.26	3.4	3.25	1	1	65	0	0	0	1	0	0	0	0	2	0	1	0	0.625	18.22	1
673	2010	5.61	5.1	1.6	1	2	35	0	1	0	1	0	0	0	0	3	0	1	0.19	0.375	18.25	1	2013	5.37	5.4	1.83	1	3	45	0	1	1	0	0	0	0	0	3	0	1	0	0.625	18.25	1
674	2010	10.72	6.1	2.67	1	4	55	0	0	0	0	1	0	0	0	2	0	1.3	0	1	18.33	1	2013	7.89	6.1	2.43	1	2	59	0	1	1	1	1	0	0	0	5	1	1	0.06	0.6875	18.33	1
675	2010	11.83	5.6	0.5	1	3	35	0	0	0	1	0	0	0	0	2	0	1	0	1.625	18.32	0.692308	2013	3.69	4.3	0	1	2	38	0	0	0	1	0	0	0	0	2	0	1	0.26	1.5	18.32	1
676	2010	1.13	2	4.5	0	0	48	0	0	0	0	0	0	0	0	0	0	1	0	0.125	18.27	0.5	2013	1.18	2.8	2.67	1	1	46	0	1	1	0	1	0	0	0	4	1	1	0.21	0.5625	18.27	1
677	2010	5.02	5.4	1.83	1	3	45	0	1	0	1	0	0	0	0	3	0	1	0	0.345	18.24	1	2013	4.37	5.2	1.5	0	2	46	2	0	0	1	0	1	0	0	2	1	1	0	0.125	18.24	1
678	2010	3.33	4.1	0.5	0	2	45	0	0	0	1	0	0	0	0	1	0	1	0	0.0925	18.27	1	2013	3.32	4.6	0	1	2	50	0	0	0	0	0	0	0	0	1	0	1	0.3	0.23	18.27	1
679	2010	3.03	4.8	0.4	1	5	50	0	0	0	1	0	0	0	0	2	0	1	0.08	0.75	18.3	0.833333	2013	3.1	5.8	0.33	1	1	48	0	0	0	1	0	0	0	0	2	1	1	0	0.75	18.3	1
680	2010	4.87	4.6	2.4	1	2	63	0	0	0	0	0	0	0	0	1	0	2	0	0.5	18.93	1	2013	5.73	3.1	1.5	1	4	67	2	0	0	0	0	0	0	0	1	0	1	0	0.125	18.93	0
681	2010	6.12	3.3	0.33	1	4	36	0	0	0	1	1	0	0	0	3	0	1	0	0.375	18.26	1	2013	5.39	3.3	0.5	1	2	36	0	1	0	0	0	0	0	0	2	1	1	0.1	0.375	18.26	1
682	2010	9.62	3.8	0	1	3	34	0	0	0	1	1	0	0	0	3	0	1	0	0.375	18.85	0.666667	2013	7.08	3.3	1	0	2	35	0	0	0	0	0	0	0	0	0	1	1.5	0	0.375	18.85	1
683	2010	13	3.3	4	1	3	38	6	1	0	0	0	0	0	0	2	0	1	0	0.5	18.79	0.5	2013	7.88	4.6	3	1	2	40	7	1	0	0	0	0	0	0	2	0	1.5	0	0.35	18.79	1
684	2010	3.21	1.8	0	0	1	26	0	1	0	1	0	0	0	0	2	0	1	0	0.375	18.33	0.333333	2013	3.2	2.3	0	1	1	26	0	0	0	0	0	0	0	1	1	0	1	0.19	0.125	18.33	1
685	2010	7.41	4.8	3.4	1	2	48	1	0	0	1	1	0	0	0	3	0	1.5	0	0.5	18.89	0.5	2013	4.71	4.6	1.2	1	4	48	4	1	0	1	0	0	0	0	3	0	1	0	0.8125	18.89	1
686	2010	7.22	3.3	2.33	0	1	38	6	0	0	1	0	0	0	0	1	0	1	0	0.25	18.89	0	2013	7.65	4.1	2	1	2	45	6	0	0	1	0	0	0	0	2	0	1	0	0.5	18.89	1
687	2010	3.74	2.8	0.5	1	5	29	1	0	0	0	1	0	0	0	2	0	1	0.17	0.5	18.95	1	2013	3.86	3.3	1	1	1	32	2	0	0	0	0	0	0	0	1	0	1	0	0.155	18.95	1
688	2010	4.68	2.8	0	1	5	38	0	0	0	0	0	0	0	0	1	0	1	0.94	0.375	18.82	1	2013	3.27	2.8	0	1	1	36	0	0	0	0	1	0	0	0	2	0	1	0	0.125	18.82	1
689	2010	5.64	1.8	0	1	3	23	0	0	0	0	0	0	0	0	1	0	1	0.2	0.375	18.84	0.333333	2013	4.32	2.3	2.5	1	2	23	5	0	0	0	0	0	0	0	1	0	1	0	0.25	18.84	0
690	2010	5.37	5.4	5.17	1	1	42	7	0	0	1	0	1	1	0	4	0	1	0.29	0.75	18.89	1	2013	3.14	5.2	4.67	1	3	45	6	1	0	1	0	0	0	0	3	0	1	0.04	0.75	18.89	1
691	2010	5.43	3.6	4.6	0	0	65	0	1	0	1	0	0	0	0	2	0	3	0	0.5	20.29	0	2013	5.72	3.1	3.5	1	2	65	0	1	0	1	0	0	0	0	3	0	1	0	0.375	20.29	1
692	2010	5.77	1.8	1.5	0	2	22	3	0	0	1	0	0	0	0	1	0	1	0	0.25	19.5	1	2013	6.67	2.8	1.33	1	2	27	3	0	0	0	0	0	0	0	1	0	1	0	0.125	19.5	1
693	2010	9.88	3.8	0	0	3	35	0	0	0	1	0	0	0	0	1	0	1	0	0.25	20.22	1	2013	6.56	4.3	0	0	1	38	0	1	0	1	0	0	0	0	2	0	1	0	0.125	20.22	1
694	2010	7.88	5.6	4	1	2	42	3	1	0	1	1	0	0	0	4	1	2	0	0.5	19.89	1	2013	10.08	6.9	4.71	1	4	40	2	0	0	1	0	0	0	0	2	1	2	0	0.375	19.89	1
695	2010	4.19	3.3	0	0	2	35	0	0	0	1	0	0	0	0	1	0	1	0	0.125	20.03	1	2013	2.4	3.8	0	0	1	37	0	0	0	0	0	0	0	0	0	0	1	0	0.125	20.03	1
696	2010	6.49	3.3	0.33	0	3	30	0	0	0	1	0	0	0	0	1	0	1	0.19	0.125	19.92	1	2013	7.41	4.1	1.25	1	4	32	0	1	0	1	0	0	0	0	3	0	1	0	0.25	19.92	1
697	2010	13.36	4.8	2.2	1	2	40	0	0	0	1	0	0	0	0	2	0	1	0.04	0.125	20.44	0	2013	16.72	5.6	3.4	1	1	43	1	1	0	1	0	0	0	0	3	0	1	0	0.5625	20.44	1
698	2010	3.93	6.1	4	0	3	45	6	1	0	1	0	0	0	0	2	0	1	0	0.1875	20.53	1	2013	2.79	6.6	4.57	0	3	51	7	1	0	1	0	0	0	0	2	0	1	0	0.125	20.53	1
699	2010	9.58	2.6	3	0	2	32	0	0	0	1	0	0	0	0	1	1	1	0	0.5	19.99	1	2013	1.78	3.6	2.5	0	1	40	0	0	0	0	0	0	0	1	0	0	1	0	0.375	19.99	1
700	2010	6.26	4.6	3.4	0	5	35	1	1	0	0	0	0	0	0	1	0	2	0	0.5	19.93	1	2013	11.24	4.3	1.6	1	2	38	0	1	0	0	0	0	0	0	2	1	1.5	0	0.5	19.93	0.5
701	2010	3.68	3.6	5	0	5	68	0	1	0	1	0	0	0	0	2	0	2	0	0.125	20.14	0	2013	3.38	3.6	5	0	3	75	0	0	0	1	0	0	0	0	1	0	1	0	0.25	20.14	1
702	2010	13.72	3.3	1.75	1	2	53	1	1	0	1	0	0	0	0	3	0	2	0	0.5	19.85	1	2013	15.9	3.8	2.75	1	2	55	5	1	0	1	1	0	0	0	4	0	2	0	0.625	19.85	1
703	2010	3.72	3.8	0	1	2	32	0	0	0	1	0	1	0	1	3	0	1	0.4	0.125	18.26	0	2013	1.95	3.1	1.33	1	1	35	0	0	0	1	0	1	0	1	3	0	1	0.16	0.125	18.26	1
704	2010	3.55	4.8	3.2	0	2	42	7	1	0	0	0	0	0	0	1	0	1	0.02	0.25	18.15	0.5	2013	4.3	5.3	3.17	0	2	43	6	1	0	1	0	1	0	0	3	1	1	0	0.375	18.15	1
705	2010	1.1	1.5	5	0	1	18	5	1	0	0	0	1	0	0	2	0	2	0.44	0.0625	18.28	1	2013	1.18	2.6	7.33	1	2	37	3	0	0	0	0	0	0	0	1	1	1	0	0.125	18.28	1
706	2010	5.15	4.6	1.2	0	1	60	0	0	0	0	0	1	0	0	1	0	1	0	0.125	18.36	1	2013	3.88	3.6	0	1	1	60	0	1	0	1	0	0	0	0	3	0	1.3	0.06	0.5	18.36	1
707	2010	4.52	4.3	2.8	0	7	49	6	0	0	1	0	0	0	0	1	0	1	0.28	0.5	18.18	1	2013	6.71	4.6	2.17	1	2	50	5	1	0	1	1	0	0	0	4	1	1.5	0	0.25	18.18	1
708	2010	10.67	4.3	0	1	5	28	0	1	0	1	0	0	0	0	3	0	1.5	0	0.375	18.15	1	2013	7.54	3.8	0.25	0	3	28	0	0	0	1	0	1	0	0	2	1	1	0	0.125	18.15	1
709	2010	10.66	3.3	2.5	0	2	69	0	0	0	1	1	1	0	0	3	0	1	0	0.25	19.32	1	2013	7.22	3.3	2.5	1	3	73	0	0	0	0	0	1	0	0	2	0	1	0	0.25	19.32	1
712	2010	4.32	4.8	4	1	1	49	5	1	1	1	0	0	0	0	4	0	3	0	0.25	18.45	0	2013	7.39	5.3	4.8	1	3	53	4	1	0	1	0	0	0	0	3	0	2	0.14	0.5	18.45	1
713	2010	8.34	4.8	1.6	1	3	48	0	0	0	1	0	0	0	0	2	0	1	0	0.5	18.46	1	2013	9.3	4.8	2.67	1	2	52	0	1	0	1	1	0	0	0	4	1	1	0	0.5	18.46	0.5
714	2010	6.23	5.1	2.75	1	5	46	5	1	0	1	0	0	0	0	3	0	1	0.17	1	18.37	0.25	2013	3.29	5.1	1.8	0	3	49	4	0	1	1	0	0	0	1	2	1	1	0.08	0.25	18.37	1
715	2010	4.69	6.1	4.5	1	4	43	9	1	0	1	0	0	0	0	3	0	1	0	0.5	18.61	1	2013	6.2	6.4	3.86	1	2	42	9	1	0	0	1	0	0	0	3	1	1	0	0.25	18.61	1
716	2010	9.43	4.1	0.75	1	4	50	1	0	0	1	0	1	0	0	3	0	1	0	0.75	18	0.666667	2013	8.2	4.6	1	0	3	37	0	1	0	1	0	1	0	0	3	0	1.5	0	0.5	18	1
717	2010	5.4	3.3	3.25	1	2	36	8	1	0	1	0	0	0	0	3	0	1	0	0.0625	19.55	1	2013	4.96	4.3	3.6	1	3	38	8	1	0	1	1	0	0	0	4	0	1	0.08	0.0625	19.55	1
718	2010	6.59	2.3	1.5	1	0	30	0	0	0	0	1	0	0	0	2	0	1	0.17	0.125	19.3	0	2013	8.34	2.8	0	1	1	30	0	0	0	1	1	0	0	0	3	0	1	0	0.125	19.3	1
719	2010	5.71	3.3	4.75	1	3	65	0	0	0	0	1	0	0	0	2	0	1	0	0.125	19.29	0	2013	4.21	3.8	4.4	1	2	73	0	0	0	1	1	0	0	0	3	0	1	0.75	0.125	19.29	1
720	2010	5.78	4.7	6.83	1	3	70	0	1	0	1	1	0	0	0	4	0	1	0.68	0.25	19.51	1	2013	3.85	3.1	4.75	1	2	73	0	0	1	1	1	0	0	0	4	1	1	0.68	0.08	19.51	1
722	2010	8.09	4.6	6.2	1	4	45	11	1	0	1	1	0	0	0	4	0	1	0	0.125	19.44	0	2013	9.06	4.1	6.8	0	2	55	12	1	0	0	1	0	1	0	3	0	2	0	0.125	19.44	1
723	2010	4.66	2.8	1.33	0	1	31	4	1	0	0	1	0	0	0	2	0	2	0	0.1875	18.87	1	2013	3.22	3.3	2	1	2	32	4	1	0	1	1	0	0	0	4	0	1	0.17	0.125	18.87	1
724	2010	5.27	6.4	2.63	1	1	37	0	0	0	0	1	0	0	0	2	0	1	0	0.125	18.99	1	2013	4.18	7.7	3.75	0	4	52	0	0	0	1	1	0	0	0	2	0	1	0.09	0.25	18.99	1
726	2010	7.19	4.9	5	1	1	66	0	0	0	1	1	0	0	0	3	0	1	0.24	0.125	19.09	1	2013	8.54	4.1	5.67	1	3	70	2	0	0	1	1	0	0	0	3	1	1	0.38	0.25	19.09	1
727	2010	4.84	3.3	0.67	1	2	34	0	0	0	1	0	0	1	0	3	0	1	0.45	0.03125	19.3	1	2013	2.44	3.3	1	1	1	39	0	0	0	1	1	0	0	0	3	1	1	0.6	0.125	19.3	1
728	2010	9.59	7.3	1.63	1	1	47	1	0	0	0	1	0	1	0	3	0	1	0.04	0.25	18.64	1	2013	7.69	6.9	2	1	1	42	0	0	0	1	1	0	0	0	3	0	1	0	0.25	18.64	1
729	2010	3.61	3.3	0.33	1	1	35	1	0	0	0	1	0	1	0	3	0	1.5	0	0.1875	18.61	0	2013	5.76	2.8	2	1	1	35	0	1	0	0	1	0	0	0	3	0	1	0	0.0625	18.61	1
730	2010	3.41	3.3	1.67	0	2	32	4	0	0	1	0	1	0	1	2	0	1	0.7	0.0625	18.4	1	2013	3.03	3.3	2	0	1	31	3	0	0	1	0	0	0	0	1	0	1	0.26	0.125	18.4	0
733	2010	1.6	3.6	2.25	1	2	67	0	1	0	1	0	0	0	1	3	0	2	0.43	0.125	18.69	1	2013	2.7	4.1	0	1	1	68	0	0	0	1	1	0	0	1	3	1	1	0	0.25	18.69	1
734	2010	1.1	3.3	2.25	1	0	73	0	0	0	1	1	0	0	0	3	0	1	0	0.03	18.62	1	2013	0	4.3	5	0	1	76	0	0	0	1	0	1	0	1	2	1	1	0	0.125	18.62	1
735	2010	1.11	5.8	0.67	1	3	41	1	1	0	1	1	0	0	1	4	0	2	0.16	0.0625	18.53	1	2013	2.12	6.1	1.33	1	1	45	0	0	0	0	1	0	1	1	3	0	1	0.2	0.083	18.53	1
738	2010	1.11	6.1	2.5	1	2	57	0	0	0	0	1	0	0	0	2	0	2	0	0.03	18.53	1	2013	2.71	5.3	0.83	1	1	60	0	0	0	0	0	0	0	0	1	1	1	0.33	0.06	18.53	1
742	2010	1.72	3.8	1.5	1	3	35	0	1	0	0	1	0	0	0	3	0	2	0.15	0.125	19.67	1	2013	2.42	4.6	3	1	3	39	2	1	0	0	1	0	1	1	4	0	1.5	0	0.375	19.67	1
743	2010	3.9	7.8	4.25	1	1	48	5	0	0	1	0	0	0	0	2	0	1.5	0	0.28	20.7	0.107143	2013	4.12	8.3	5.13	1	2	52	3	1	0	1	1	0	0	0	4	0	1	0	0.12	20.7	0.5
746	2010	6.67	3.9	4.83	1	2	69	0	1	0	1	0	0	0	0	3	0	2	0	0.0625	19.83	1	2013	2.7	4.6	3.33	0	2	72	0	0	0	0	0	0	0	0	0	0	2	0	0.125	19.83	1
747	2010	11.19	4	3.2	0	3	65	0	1	0	1	1	0	1	0	4	0	2	0	0.25	20.75	1	2013	5.79	3.8	1.25	1	4	64	0	0	0	1	1	0	0	0	3	0	2	0.05	0.25	20.75	1
748	2010	7.69	3.3	1	0	1	37	0	1	0	1	0	0	0	0	2	0	1	0	0.375	12.47	1	2013	5.42	4.1	1	1	1	39	0	1	0	1	1	0	0	0	4	1	1	0.18	0.375	12.47	1
749	2010	3.4	2.8	1	0	1	32	0	1	0	1	1	0	0	0	3	0	2	0.14	0.125	18.61	0	2013	5.89	6.4	2.67	1	1	39	0	0	0	1	1	0	0	0	3	0	1	0.23	0.25	18.61	1
750	2010	2.27	3.6	1	1	1	47	0	1	0	1	1	0	0	1	4	0	3	0.87	0.125	20.89	0	2013	0.73	4.4	2	1	2	47	0	0	0	1	1	0	0	1	3	0	1	0.95	0.155	20.89	0.193548
751	2010	4.49	6.2	6	1	2	49	0	1	1	1	1	0	0	1	5	0	2.3	0	0.3275	20.19	0.572519	2013	5.15	5.2	3.83	1	2	50	0	1	0	1	1	0	0	0	4	0	1.5	0	0.25	20.19	1
754	2010	2.56	5.4	1.57	1	3	54	0	1	0	0	1	0	1	0	4	1	2	0	0.125	19.67	1	2013	1.48	5.9	2	0	3	58	0	0	0	1	1	0	0	0	2	0	1	0	0.125	19.67	1
756	2010	0.4	4.6	4.4	1	5	51	6	1	0	1	1	0	0	1	4	0	1	0.69	0.25	19.73	1	2013	2.64	3.8	3.75	1	4	54	5	0	0	1	1	0	0	0	3	0	1	0.15	0.0625	19.73	1
758	2010	3.72	5.4	3.6	1	3	37	0	1	0	1	0	0	0	0	3	0	2	0	0.125	19.57	1	2013	2.9	6.4	3.71	1	3	40	0	0	0	1	0	0	0	1	2	0	2	0.21	0.125	19.57	1
760	2010	3.28	3.3	0.5	0	1	29	1	1	0	0	0	0	0	0	1	0	1	0	0.125	19.58	0	2013	7.37	3.8	0	1	3	34	0	0	0	0	1	0	0	0	2	0	1	0	0.125	19.58	0
761	2010	0.8	2.3	1.67	1	2	40	0	0	0	0	1	0	1	1	3	0	1	0.73	0.0625	19.15	0	2013	0.1	2.3	2.33	0	2	42	0	0	0	1	0	0	0	1	1	1	1	1	0.125	19.15	1
762	2010	10.09	6.2	2.57	1	2	38	1	0	0	0	1	0	0	0	2	0	2	0	0.1875	19.69	0	2013	8.77	6.2	1.71	0	4	42	0	0	0	1	1	0	0	0	2	0	2	0	0.0938	19.69	1
763	2010	8.13	5.9	1	0	1	45	0	1	0	0	0	0	0	0	1	0	1	0	0.0625	19.37	1	2013	5.26	4.8	1.17	0	1	48	0	0	0	1	1	0	0	0	2	0	1	0.07	0.0625	19.37	1
764	2010	3.44	6.1	3.57	0	1	60	1	0	0	0	1	0	0	0	1	0	1	0	0.03125	19.51	1	2013	7.53	7.1	3.14	0	2	60	0	0	0	1	1	0	0	0	2	0	1	0.48	0.125	19.51	1
765	2010	7.06	5.6	3.57	1	2	54	0	0	0	1	0	0	0	0	2	0	1	0	0.52	22.59	1	2013	7.17	4.9	4	1	1	57	0	1	0	0	1	0	0	0	3	0	1	0	0.5	22.59	1
766	2010	4.39	3.3	0.33	1	4	38	0	1	0	1	0	0	0	1	3	0	1	0	0.25	22.65	1	2013	4.98	3.8	1	1	3	39	0	1	0	0	1	0	0	0	3	1	1	0.58	0.125	22.65	1
767	2010	1.83	2.8	0.33	1	4	45	0	0	0	1	0	0	0	0	2	0	1	0.61	0.125	22.63	1	2013	1.46	3.3	1	1	2	40	0	0	0	0	1	0	0	0	2	0	1	0.91	0.0625	22.63	1
768	2010	4.56	6.1	0.83	1	3	42	0	0	0	1	0	0	0	0	2	0	1.5	0.48	0.3125	22.84	0.8	2013	0.89	3.3	0.67	1	4	40	0	0	0	1	1	0	0	1	3	0	1	0.36	0.375	22.84	0.666667
769	2010	4.57	5.9	5.57	1	1	59	0	0	0	0	0	0	0	0	1	0	1	0	0.75	22.76	0.5	2013	4.34	6.7	6	1	2	62	0	0	0	0	1	0	0	0	2	0	1	0	0.125	22.76	1
770	2010	6.08	4.1	2	1	2	38	2	0	0	0	0	0	1	0	2	0	1	0.04	0.275	22.71	0.909091	2013	3.58	3.8	0.67	1	3	39	1	0	0	0	1	0	0	0	2	0	1	0.5	0.25	22.71	1
771	2010	9.83	5.1	4.5	1	9	58	1	0	0	1	0	0	1	0	3	0	1	0	0.375	22.78	1	2013	8.89	3.8	4.25	1	3	61	0	0	0	0	1	0	0	0	2	0	1.5	0	0.25	22.78	1
772	2010	5.34	3.6	2.8	1	4	41	1	1	0	1	0	0	0	0	3	0	1.5	0.7	0.375	22.73	1	2013	5.38	4.6	3.8	1	3	42	0	0	0	0	1	0	0	0	2	0	1	0	0.25	22.73	1
774	2010	3.46	6.6	6.43	1	5	53	1	0	0	0	1	0	1	0	3	0	1	0	0.125	22.66	1	2013	4.52	5.6	6	1	1	58	2	0	0	0	1	0	0	0	2	1	1.3	0.35	0.625	22.66	1
775	2010	2.7	2.8	0	1	1	35	0	0	0	1	0	0	0	0	2	0	1	0.5	0.75	22.71	1	2013	1.96	2.8	0	1	2	35	0	0	1	0	1	0	0	0	3	1	1	0.51	0.312	22.71	1
776	2010	5.87	6.3	1.86	0	3	20	0	0	0	1	0	0	0	0	1	0	2.3	0.23	0.6325	23.17	1	2013	5.8	6.1	3.38	0	1	64	0	1	0	0	1	0	0	0	2	0	1	0.63	0.75	23.17	1
777	2010	1.62	2.8	0	0	2	20	0	1	0	1	0	0	0	0	2	0	2	1	0.2125	23.09	0.705882	2013	1.97	2.3	0	1	0	24	0	0	0	0	1	0	0	1	2	1	1	0.87	0.25	23.09	0.5
778	2010	3.65	4.3	2.4	0	5	30	4	1	0	1	0	0	0	0	2	0	2.5	0.07	0.5	23.2	0.5	2013	2.86	4.8	3.2	1	2	35	0	0	0	1	0	0	0	0	2	0	1.5	0.83	0.1875	23.2	1
779	2010	6.32	5.1	3.67	1	2	35	4	0	0	1	0	0	0	0	2	0	1	0	0.25	23.44	0	2013	9.72	5.4	4.17	0	4	37	0	0	1	0	0	0	0	0	1	1	1	0.17	0.125	23.44	1
780	2010	0	3.3	2	1	1	27	2	1	0	1	0	0	1	1	4	0	2	0.95	0.1875	23.09	1	2013	2.15	3.8	1.75	0	0	35	2	0	0	0	0	0	0	1	0	0	1	0.92	0.187	23.09	1
781	2010	4.92	3.9	3.8	1	3	53	3	1	0	1	0	0	0	0	3	0	1.5	0.95	0.4375	23.39	1	2013	3.25	3.9	4.2	1	1	55	3	1	0	0	1	0	0	0	3	0	1	0.06	0.5	23.39	1
785	2010	1.1	2.8	2.5	0	4	26	5	1	0	1	0	0	0	0	2	0	1	0.73	0.25	23.18	1	2013	2.88	2.8	2	0	5	28	6	0	0	1	0	0	0	0	1	1	1	0.99	0.06	23.18	0
786	2010	3.95	6.4	4.43	0	5	46	0	0	0	1	0	0	0	0	1	0	1.5	0.11	0.125	23.5	1	2013	3.32	6.9	4.5	1	4	46	0	1	0	1	1	0	0	1	4	0	1	0.08	0.25	23.5	1
787	2010	1.66	4.3	1.25	1	3	45	1	1	0	1	0	0	0	1	3	0	1	0.86	0.25	23.09	1	2013	1.69	7.9	2.67	0	4	45	2	0	0	1	0	0	0	0	1	0	1	1	0.125	23.09	1
789	2010	1.79	2.8	0	1	3	30	0	0	0	1	0	0	0	0	2	0	1	1	0.1575	23.08	1	2013	1.73	2.8	0.67	0	4	30	1	0	0	1	0	0	0	0	1	0	2	1	0.0625	23.08	1
790	2010	1.1	3.3	0.5	1	1	28	0	0	0	0	0	0	0	0	1	0	1	0.31	0.025	23.6	1	2013	1.1	3.6	1.25	1	3	31	0	1	0	1	1	0	0	1	4	0	2	0.47	0.03	23.6	1
793	2010	4.53	3.1	1.5	1	3	28	4	0	0	0	0	0	0	0	1	0	1	0.18	0.125	23.76	0	2013	4.38	2.8	1.33	1	1	30	4	0	0	0	0	0	0	0	1	0	2	0	0.125	23.76	1
794	2010	5	4.3	1.33	1	3	30	1	1	0	1	0	0	0	0	3	0	2	0.25	0.25	23.68	1	2013	1.63	4.8	2	1	2	33	0	0	0	0	1	0	0	1	2	1	1	0.37	0.125	23.68	1
796	2010	4.6	4.8	0.8	1	3	58	1	1	0	1	0	0	0	0	3	0	1.5	0.74	0.375	23.35	1	2013	0	5.6	1.17	1	1	50	0	0	0	1	0	0	0	1	2	0	1	0	0.375	23.35	1
797	2010	0.8	3.3	4	1	1	37	0	0	0	0	0	0	0	1	1	0	1	0	0.031	23.53	1	2013	3.98	4.1	2.2	1	1	45	0	0	0	0	1	0	0	0	2	1	1	0.83	0.25	23.53	1
798	2010	0	4	3.5	1	5	44	11	0	0	0	0	0	0	1	1	0	2	0.72	0.125	23.28	1	2013	0	3.1	2.33	0	2	30	0	0	0	0	0	0	0	1	0	0	1	1	0.03	23.28	1
804	2010	6.61	7.2	2.2	1	4	48	0	0	0	0	0	0	0	0	1	0	1	0.61	0.595	23.65	1	2013	5.42	7.3	3.67	0	2	51	0	0	0	0	0	0	0	0	0	0	1	0	0.4375	23.65	1
805	2010	5.96	5.8	4.33	1	1	54	1	1	0	1	0	0	0	0	3	0	1	0.12	0.25	23.95	1	2013	5.93	6.8	4.29	0	2	56	0	1	0	0	0	0	0	0	1	0	1	0.39	0.5	23.95	1
809	2010	2.72	3.1	5.5	1	3	67	0	0	0	1	0	0	0	0	2	0	1	0	0.125	24.11	0	2013	2.4	4.1	6	0	1	72	1	0	0	0	0	0	0	0	0	1	2	0.19	0.25	24.11	1
810	2010	5.69	4.1	1.25	1	2	35	0	0	0	1	0	0	0	0	2	0	1	0.28	0.3125	24.07	1	2013	5.61	4.1	1.75	0	3	32	0	0	0	1	0	0	0	0	1	0	1	0.35	0.125	24.07	1
811	2010	5.6	5.4	2.83	1	2	38	9	1	0	1	0	0	0	0	3	0	1	0.4	0.5	24.24	0.25	2013	5.4	6.1	4.71	0	4	45	9	0	0	0	0	0	0	1	0	0	1	0.66	0.03	24.24	1
812	2010	2.2	1.8	0	0	5	56	0	0	0	1	0	0	0	0	1	0	1	0	0.25	23.55	1	2013	3.18	4.1	3	0	2	65	0	0	0	0	0	0	0	0	0	0	1	0	0.125	23.55	1
815	2010	0.98	2.5	1	0	1	59	0	0	0	0	0	0	0	1	0	0	2	0	0.25	23.65	0	2013	3.2	2.8	0	0	3	54	0	0	0	1	0	0	0	0	1	0	1	0.87	0.125	23.65	1
816	2010	10.52	4.8	3.5	1	1	38	1	0	0	1	1	0	0	0	3	0	1	0	0.75	19.48	1	2013	5.16	6.1	4	1	4	47	0	0	0	1	1	0	1	0	4	0	1	0.17	0.875	19.48	1
817	2010	3.12	3.3	2.75	1	3	40	10	0	0	1	1	0	0	0	3	0	1	0.01	0.5625	19.32	0.888889	2013	7.22	4.8	3.2	1	3	40	9	0	0	0	1	0	0	0	2	0	1	0	0.5	19.32	1
818	2010	2.22	3.8	3	0	1	60	0	0	0	1	1	0	0	0	2	0	1	0	0.125	19.44	1	2013	2.22	3.4	3	1	4	60	0	0	0	1	1	0	0	0	3	1	1	0	0.875	19.44	1
819	2010	5.34	5.6	1.8	1	2	45	0	1	1	1	1	0	0	0	5	0	1	0	0.75	19.32	1	2013	6.68	6.1	2.67	1	2	47	0	0	0	0	1	0	0	0	2	0	1	0	0.4375	19.32	1
820	2010	6.82	2.8	1.67	1	3	30	3	1	0	1	1	0	0	0	4	0	1.5	0.09	0.5625	19.33	1	2013	5.72	3.8	1.67	1	3	30	2	1	0	1	1	0	0	0	4	1	1	0.13	0.625	19.33	1
821	2010	7.03	4.1	2.8	1	4	35	7	1	0	0	1	0	0	0	3	0	1.3	0	0.5625	19.46	0.777778	2013	6.8	4.8	2.2	1	2	40	6	0	0	0	1	0	0	0	2	0	1	0	0.375	19.46	1
822	2010	14.56	11.8	4	1	4	50	4	1	0	1	1	0	0	0	4	0	1.7	0	2	19.26	0.75	2013	6.33	6	5.29	1	3	57	3	0	0	1	1	0	0	0	3	0	1	0.32	1	19.26	1
823	2010	2.22	5.7	3.29	1	4	60	0	0	0	1	0	0	0	0	2	0	1	0	0.625	19.48	1	2013	3.82	4.6	1.83	1	3	50	0	1	0	0	1	0	0	0	3	1	1	0	0.625	19.48	1
824	2010	1.12	4.1	1.67	1	3	35	0	1	0	1	0	0	0	0	3	0	1	0	0.5	20.3	1	2013	2.71	4.1	2.25	1	2	45	0	0	0	1	0	0	0	0	2	0	1	0	0.125	20.3	1
825	2010	12.02	5.6	3	1	2	50	0	1	0	1	1	0	0	0	4	0	2	0	0.375	20.32	1	2013	11.19	7.1	3.38	1	3	50	0	1	0	1	1	0	0	0	4	0	1	0	0.5	20.32	1
826	2010	12.78	4.3	2.8	1	3	50	1	0	0	1	0	0	0	0	2	0	1	0	0.75	19.32	1	2013	13.16	4.8	4.2	1	1	46	4	0	0	1	1	0	0	0	3	0	1	0.02	0.5	19.32	1
827	2010	5.33	3.3	0.67	1	5	28	0	0	0	0	1	0	0	0	2	0	1	0.33	0.25	20.3	1	2013	4.02	3.6	1.2	1	2	32	0	1	0	0	1	0	0	0	3	0	1	0.33	0.6875	20.3	0.272727
828	2010	5.01	3.8	1	1	3	33	0	1	0	1	0	0	0	0	3	0	2.2	0.12	1.625	19.61	0.846154	2013	6.65	5.1	1.2	1	2	38	0	1	0	1	1	0	0	0	4	0	1	0.36	0.75	19.61	0.666667
830	2010	9.1	4.8	1.8	1	2	35	3	1	0	1	1	0	0	0	4	0	1	0	0.5625	19.37	1	2013	7.03	3.6	1.4	1	4	32	0	0	0	1	1	0	0	0	3	0	1	0	0.435	19.37	0.137931
831	2010	2.17	6.2	2.57	1	3	45	1	0	0	1	1	0	0	1	3	0	1.3	0	1.1875	19.63	1	2013	7.46	6.4	2.43	1	3	48	0	1	0	1	1	0	0	0	4	0	1	0.02	0.75	19.63	0.333333
832	2010	4.93	5.4	5.57	1	2	66	0	0	0	1	1	0	0	0	3	0	1	0	1.125	19.42	1	2013	3.04	5.7	7	1	4	66	0	0	0	0	1	0	0	0	2	0	1	0.29	0.75	19.42	1
833	2010	2.44	1.3	0	1	1	70	0	0	0	0	0	0	0	0	1	0	1	0	0.25	19.58	1	2013	2.72	1.3	0	1	1	72	0	0	0	1	1	0	0	0	3	0	2	0.14	0.5625	19.58	0.111111
834	2010	2.49	6.3	1.67	1	1	37	0	1	0	0	1	0	0	0	3	0	1	0	0.875	19.54	1	2013	4.8	7.7	2.67	1	2	40	0	0	0	1	1	0	0	0	3	1	1	0.03	0.625	19.54	1
835	2010	3.13	3.3	0.33	1	2	29	1	1	0	0	1	0	0	0	3	0	3	0.21	0.3125	19.58	0.6	2013	5.51	2.3	0.5	1	4	34	1	0	0	0	1	0	0	0	2	1	1	0.9	0.31	19.58	0.193548
836	2010	4.07	2.3	0	1	3	30	0	1	1	1	1	0	0	0	5	0	1	0	1.25	19.51	1	2013	4.8	2.8	0	1	2	33	0	0	0	0	1	0	0	0	2	0	1	0	0.75	19.51	1
837	2010	6.47	3.8	1.67	1	2	37	0	0	0	1	0	0	0	0	2	0	1.7	0	1.5	19.63	0.666667	2013	8.56	3.8	2	1	3	37	0	1	0	1	1	0	0	0	4	0	1	0.01	1.5	19.63	0.666667
838	2010	2.72	2.3	5.5	1	5	22	3	0	0	1	1	0	0	0	3	0	1	0.77	0.28	19.61	0.107143	2013	3.99	2.8	5.5	1	1	26	3	0	0	1	1	0	0	0	3	0	1	0.3	0.8125	19.61	0
839	2010	2.71	2.3	0	1	3	24	0	0	0	1	1	0	0	0	3	0	1	0.62	0.28	19.57	0	2013	3.72	2.8	0	1	2	27	0	0	0	0	1	0	0	0	2	0	1	0.25	0.375	19.57	1
840	2010	8.32	5.1	4.67	1	3	60	8	0	0	0	0	0	0	0	1	0	2	0.09	1	20.45	0.75	2013	6.71	5.1	3.83	1	3	61	5	0	0	0	1	0	0	0	2	0	3	0.48	0.5	20.45	1
841	2010	5.31	9.7	6.3	1	2	55	0	1	0	1	0	0	0	0	3	0	1	0	0.75	20.57	1	2013	10.98	10.7	6.17	1	3	62	0	1	0	1	1	0	0	0	4	0	1	0.35	0.75	20.57	1
842	2010	8.31	8.4	3.56	1	2	46	0	0	0	0	1	0	0	0	2	0	1	0.13	0.75	20.5	1	2013	10.46	9.4	4.78	1	3	49	0	1	0	1	1	0	0	0	4	0	1	0	1.375	20.5	0.454545
843	2010	3.98	3.8	0	1	2	28	0	1	0	1	1	0	0	0	4	0	2	0.67	0.3125	20.08	0.2	2013	2.62	3.3	0.33	1	2	30	0	0	0	1	1	0	0	0	3	1	1	0.56	0.31	20.08	1
844	2010	6.51	5.9	5.29	1	2	60	0	1	0	0	1	0	0	0	3	0	1	0	0.9375	20.22	1	2013	4.31	3.6	3.2	1	3	65	0	1	0	1	1	0	0	0	4	1	1	0	0.625	20.22	1
845	2010	2.52	4.3	1.2	1	2	30	0	0	0	0	1	0	0	0	2	0	2	0.35	0.25	20.31	1	2013	3.99	5.3	2	1	3	39	0	0	0	0	1	0	0	1	2	1	1	0.57	0.5	20.31	0.75
846	2010	8.69	9.4	1	1	2	52	0	1	0	1	0	0	0	0	3	0	2	0	0.625	20.03	1	2013	6.67	6.6	1.83	1	3	55	0	0	0	1	1	0	0	0	3	0	1	0.11	0.625	20.03	1
847	2010	4.95	4.3	1.8	1	2	65	0	0	0	1	1	0	0	0	3	0	1	0	0.625	20.29	0.2	2013	4.25	3.8	2.5	1	2	58	0	0	0	1	1	0	0	0	3	0	1	0	1	20.29	0.625
848	2010	7.71	7.4	2.75	1	2	53	0	0	0	1	1	0	0	0	3	0	1	0.2	0.5625	20.24	1	2013	7.7	6.4	3.43	1	2	56	0	0	0	1	1	0	0	0	3	0	1	0	0.75	20.24	1
849	2010	9.07	5.1	1.2	1	3	57	0	1	0	0	0	0	0	0	2	0	2.3	0	1.25	20.18	1	2013	5.15	7.9	4.13	1	4	53	0	0	0	1	1	0	0	0	3	1	1	0	1.06	20.18	0.528302
850	2010	6.29	2.8	4	1	5	40	1	1	0	1	1	0	0	0	4	0	1.3	0.12	0.6875	20.42	1	2013	6.42	4.4	5.6	1	3	47	0	0	0	0	1	0	0	0	2	0	1	0	0.75	20.42	1
851	2010	4.78	3.3	0.33	1	4	30	0	0	0	0	1	0	0	0	2	0	1	0	0.78	19.85	0.839744	2013	5.95	3.8	0.25	1	2	32	0	1	0	0	1	0	0	0	3	0	1	0.52	0.5	19.85	0.5
852	2010	0.8	4.6	2.4	1	3	38	1	1	0	1	1	0	0	1	4	0	1.7	0	0.75	19.85	0.333333	2013	5.08	5.4	2.33	1	2	44	0	0	0	0	1	0	0	0	2	0	1	0.35	0.75	19.85	1
853	2010	4.96	4.1	1	1	4	32	0	1	0	0	0	0	0	0	2	0	1	0.2	1	19.53	1	2013	9.68	4.6	0.8	1	5	48	0	0	0	1	1	0	0	0	3	0	1	0.62	0.75	19.53	0.666667
854	2010	9.26	6.4	3.63	1	2	45	3	0	0	0	0	0	0	0	1	0	1	0	0.75	19.87	0	2013	5.7	6.9	3.5	1	3	54	2	0	0	1	1	0	0	0	3	1	1	0.38	0.99	19.87	1
855	2010	6.06	4.8	1	1	4	38	0	0	0	1	1	0	0	0	3	0	1	0.23	0.6875	19.81	1	2013	8.13	5.8	1.5	1	2	42	0	0	0	1	1	0	0	0	3	0	1	0	0.25	19.81	1
856	2010	7.12	7.2	5.86	1	2	50	3	0	0	1	1	0	0	0	3	0	1	0.08	0.5	19.6	1	2013	6	7.2	6.25	1	4	54	3	1	0	1	1	0	0	0	4	0	1	0.11	0.75	19.6	1
857	2010	13.13	6.3	4	1	4	57	9	1	0	0	1	0	0	0	3	0	1.3	0.07	1.5625	20.03	1	2013	7.87	6.9	4.57	1	2	62	0	0	0	1	1	0	0	0	3	0	1	0	1.25	20.03	1
858	2010	1.03	2.8	0	1	1	29	0	0	0	0	1	0	0	1	2	0	1	0.03	0.125	19.81	0	2013	4.64	3.8	0	1	2	32	0	0	0	0	1	0	0	0	2	0	1	0.47	0.3125	19.81	1
859	2010	7.87	8.4	1.5	1	3	53	0	0	0	1	1	0	0	0	3	0	1	0	0.625	19.8	0.6	2013	2.2	7.1	2.75	1	2	55	0	0	0	1	1	0	0	0	3	0	1	0.1	0.435	19.8	1
860	2010	4.87	6.6	2.14	1	1	45	0	0	0	0	1	0	0	0	2	0	1	0.13	0.5	19.88	1	2013	7.14	6.9	2.75	1	3	42	0	0	0	1	1	0	0	0	3	1	1	0	0.625	19.88	0.2
861	2010	6.97	3.4	2	1	2	60	0	1	0	1	0	0	0	0	3	0	1.3	0	0.625	19.82	1	2013	4.61	4.1	5.8	1	1	63	0	0	0	1	1	0	0	0	3	0	1	0	0.5	19.82	1
862	2010	12.03	6.3	5.43	1	2	49	0	1	0	1	0	0	0	0	3	0	2	0	0.75	19.88	0.333333	2013	7.63	7.3	4.43	1	3	60	0	0	0	1	1	0	0	0	3	0	1	0	1.25	19.88	0.6
863	2010	3.87	6.1	3.43	1	5	50	1	0	0	1	0	0	1	0	3	0	1	0	0.3125	18.23	0.8	2013	5.99	6.1	2.71	1	1	63	0	0	1	1	1	0	0	0	4	1	1	0	0.875	18.23	1
864	2010	5.4	2.8	0.33	1	5	63	0	0	0	1	0	0	0	0	2	0	1	0	0.125	17.47	1	2013	5.09	3.3	0.25	1	1	67	0	0	0	0	1	0	0	0	2	0	1	0.51	0.25	17.47	1
865	2010	2.22	2.9	2.25	1	3	70	1	0	0	0	0	0	0	0	1	0	1	0	0.1875	17.35	1	2013	4.9	3.6	1.25	0	2	70	2	0	0	1	0	0	0	0	1	0	1	1	0.0625	17.35	1
866	2010	3.3	4.1	0	1	1	55	0	0	0	0	0	0	0	0	1	0	1	0.17	0.625	17.97	1	2013	4	2.8	1	1	2	55	0	0	0	0	1	1	0	0	3	0	1	0	0.375	17.97	1
867	2010	2.2	2.8	0	1	3	32	0	1	0	0	0	0	0	0	2	0	1	0	0.25	17.39	1	2013	1.6	2.3	0	1	2	32	0	1	0	1	1	1	0	1	5	0	1	0	0.0825	17.39	1
868	2010	3.08	3.3	1.33	1	1	33	2	0	1	0	0	0	0	0	2	0	2	0	0.5	17.52	0	2013	5.28	3.3	0.5	1	2	30	1	0	0	0	1	0	0	0	2	0	1	0	0.437	17.52	0.427918
870	2010	16.13	4.6	2.17	1	2	42	1	0	0	1	0	0	0	0	2	0	1	0.13	1.25	17.62	0.6	2013	14.63	4.8	2.8	1	2	45	2	1	1	0	1	0	0	0	4	1	1	0	2.375	17.62	0.263158
872	2010	6.51	5.6	0.67	1	1	42	0	1	0	0	0	0	0	0	2	1	1.5	0	0.5	18.56	0.5	2013	8.15	8.1	2.38	1	4	40	0	0	0	0	1	0	0	0	2	0	2	0	0.25	18.56	1
873	2010	7.18	4.6	1.2	1	2	37	0	1	0	0	0	0	0	0	2	0	2	0.07	0.6875	17.39	0.727273	2013	13.35	4.9	1.2	1	1	45	0	1	1	1	1	0	0	0	5	0	1.5	0	0.375	17.39	1
874	2010	5.02	8.4	2.9	1	3	65	0	0	0	1	0	0	0	0	2	0	1.3	0	0.3125	18.29	0.6	2013	5.92	3.3	3.75	1	1	65	0	1	0	1	0	0	0	0	3	1	1	0	1	18.29	1
875	2010	5.1	3.8	1	1	6	29	1	0	0	1	0	0	0	0	2	0	1	0.24	0.5	18.09	0.5	2013	4.45	3.8	1.5	1	2	29	1	1	1	0	0	0	0	0	3	0	1	0.37	0.625	18.09	1
878	2010	0.02	1.5	1	1	3	50	0	0	0	1	0	0	0	1	2	0	1	0.36	0.25	16.84	1	2013	1.1	1.8	1	0	2	50	0	0	0	0	0	1	0	0	1	0	1	0.99	0.5	16.84	1
879	2010	2.7	7.3	2.89	1	3	45	0	0	0	1	0	0	0	0	2	0	1	0	0.5	17.17	0	2013	4.33	4.6	0.33	1	2	38	0	0	0	1	1	0	0	0	3	0	1	0.06	0.375	17.17	1
880	2010	1.21	2.3	0	1	2	18	0	0	0	1	0	1	0	1	3	0	2	0.87	0.375	16.25	1	2013	1.61	2.8	0	1	1	25	0	1	0	0	1	0	0	0	3	1	1	0.01	0.25	16.25	0
881	2010	0.82	4.3	0.6	1	2	28	0	0	0	0	0	1	0	1	2	1	1	0	0.25	16.27	1	2013	6.31	4.1	1	1	2	35	0	0	0	0	1	1	0	0	3	0	1	0	0.375	16.27	1
882	2010	1.1	4.6	1	0	1	30	0	0	0	0	0	0	0	0	0	1	1	0	0.5	15.95	1	2013	3.8	4.8	0.75	1	2	33	0	0	0	1	1	1	0	0	4	0	1	0	0.25	15.95	1
883	2010	3.34	4.6	2	0	2	30	2	0	0	0	0	1	0	0	1	0	1	0.03	1	16.32	1	2013	3.21	3.3	0.33	1	2	29	1	0	0	0	1	1	0	0	3	0	1	0	0.5	16.32	1
885	2010	6.52	4.9	2.83	0	2	35	7	1	1	1	0	1	0	0	4	0	1	0.12	0.8125	16.1	1	2013	8.39	5.6	4.2	1	3	40	7	0	1	1	1	0	0	0	4	0	1	0.07	0.5	16.1	1
886	2010	16.49	5.7	1.71	1	1	40	1	1	0	0	0	1	0	0	3	0	1	0.01	0.75	15.91	1	2013	9.27	6.4	4	1	1	40	10	0	0	0	1	1	0	0	3	0	1	0	0.37	15.91	1
887	2010	12.97	8.2	3.3	0	6	45	1	0	0	1	0	0	0	0	1	0	1	0.04	0.5	17	0	2013	12.32	7.9	4.56	0	2	47	0	0	0	1	0	0	0	0	1	0	1	0	0.5	17	1
888	2010	9.68	6.6	3.71	1	5	38	6	1	0	1	0	0	0	0	3	0	1	0	0.6875	18.57	1	2013	9.41	4.9	4.2	0	2	40	5	1	0	0	0	0	0	0	1	1	2	0	0.62	18.57	1
889	2010	9.24	7.1	4.75	1	3	42	6	0	0	1	0	0	0	0	2	0	1.5	0.05	0.75	16.94	1	2013	6.19	6.6	5.29	0	4	46	6	0	0	0	0	0	0	0	0	1	1	0.06	0.285	16.94	1
892	2010	5.11	3.6	5.25	0	4	45	0	1	0	0	0	0	0	0	1	0	1	0.21	0.25	17.93	0	2013	0	3.5	2.5	0	1	70	0	0	0	0	0	1	0	1	1	0	1	0	0.5	17.93	1
893	2010	12.14	7.4	2.75	0	3	44	0	1	0	1	0	0	0	0	2	0	1	0	0.5	17.55	1	2013	10.63	8.5	2.78	0	2	44	0	0	0	1	0	0	0	0	1	1	1	0	0.25	17.55	1
894	2010	11.82	7.4	3.38	0	3	38	3	1	0	1	0	0	0	0	2	0	2	0	0.875	16.99	0	2013	17.57	7.9	4	0	1	48	2	1	0	1	0	0	0	0	2	0	1	0.16	0.5	16.99	1
895	2010	12.98	5.1	2.67	1	3	29	4	1	0	1	0	0	0	0	3	0	1.5	0.33	0.5625	21.17	0.888889	2013	10.28	7.1	2.29	1	0	43	4	1	0	1	0	0	0	0	3	1	2	0	0.125	21.17	1
897	2010	9.75	3.3	6	1	3	40	7	1	0	1	0	0	0	0	3	0	1	0.39	0.75	17.83	1	2013	7.32	3.6	6.25	0	1	45	6	0	1	0	0	0	0	0	1	1	1	0	0.75	17.83	1
898	2010	21.5	7.4	4.67	1	4	47	6	0	0	1	0	0	0	0	2	0	2	0.04	1	18.35	1	2013	15.1	10.5	3.85	0	1	50	6	1	0	1	0	0	0	0	2	0	3	0.28	0.25	18.35	1
899	2010	9.81	4.4	2	0	4	25	8	0	0	1	0	0	0	0	1	1	1.5	0	0.25	16.99	0	2013	7.16	4.1	3.4	0	2	35	8	0	0	0	0	0	0	0	0	0	1	0.01	1	16.99	0.5
900	2010	16.49	6.4	2.71	0	5	50	0	0	0	1	0	0	0	0	1	0	1	0	1	17.4	1	2013	11.3	5.1	3.4	1	4	50	0	0	0	1	0	0	0	0	2	0	1.7	0	1.25	17.8	1
901	2010	7.46	6.6	4.25	1	4	45	4	1	0	1	0	0	0	0	3	0	1	0	0.5	17.24	0.5	2013	15.56	8.1	3.88	1	4	42	1	0	0	1	1	0	1	0	4	0	1	0.36	1	17.24	1
902	2010	22.53	6.4	2.86	1	6	47	0	1	0	1	0	0	0	0	3	0	1	0.75	1	17.75	1	2013	14.04	6.1	3	0	2	57	0	0	1	0	1	0	0	0	2	1	1	0.36	1	17.75	1
904	2010	4.33	5.7	2.57	0	5	38	0	0	0	1	0	0	0	0	1	0	1	0.66	0.25	17.39	1	2013	4.78	4.7	3.4	1	6	40	0	0	0	1	0	0	0	1	2	0	3	0.99	0.25	17.39	1
905	2010	4.81	5.2	1.86	1	3	32	8	0	0	1	0	0	0	0	2	0	1	0.38	0.5	17.25	0.5	2013	8.89	4.9	3.17	1	6	33	8	0	0	1	1	0	0	0	3	0	1	0	0.5	17.25	1
906	2010	4.33	5.3	4	0	2	45	6	1	0	1	0	0	0	0	2	0	1	0	0.25	17.92	1	2013	3.2	5.3	4	0	3	47	5	1	0	1	0	0	0	1	2	0	1	0	0.25	17.92	1
908	2010	4.02	5.4	2.67	0	2	46	1	0	0	1	0	0	0	0	1	0	1	0.06	0.125	17.83	0	2013	3.88	6.7	3.88	0	2	43	1	1	1	1	1	0	0	0	4	1	1	0.01	0.625	17.83	0.8
909	2010	8.85	7.4	4.13	1	2	40	5	0	0	1	0	0	0	0	2	0	1	0.91	1	17.37	0	2013	8.24	8.9	3.45	0	3	49	5	1	1	1	0	0	0	0	3	1	1	0.82	0.875	17.37	1
910	2010	2.72	3.8	2.5	1	4	46	0	0	0	1	0	0	0	0	2	0	1	0.16	0.25	17.64	0	2013	0.01	4.1	2.5	1	4	47	0	0	0	1	1	0	0	1	3	0	1	0.16	0.25	17.64	1
911	2010	10.16	5.8	3.57	0	3	49	0	0	0	1	0	0	0	0	1	0	1	0	0.625	17.61	1	2013	8.54	8.4	3.67	0	4	52	0	0	0	0	0	0	0	0	0	0	1	0	0.5	17.61	1
912	2010	6.37	3.1	4.5	0	1	65	0	0	0	1	0	0	0	0	1	0	1	0.11	0.5	17.61	1	2013	7.11	4.6	3	0	3	66	0	0	0	1	0	0	0	0	1	0	1	0	0.5	17.61	1
913	2010	1.13	3.6	4	0	3	55	0	0	0	1	0	0	0	0	1	0	1	0.4	0.125	18.26	1	2013	3.39	5.1	3	1	3	60	0	0	0	1	0	0	0	0	2	0	1	0.45	0.5	18.26	1
914	2010	8.62	4.8	1.8	1	4	46	0	0	0	1	0	0	0	0	2	0	1	0.5	0.5625	18.84	0.111111	2013	6.41	5.6	2.67	1	3	50	3	0	0	1	0	0	0	0	2	0	1	0.06	0.375	18.84	1
916	2010	9.71	6.2	6.14	1	2	50	2	1	0	0	1	0	0	0	3	0	2	0.01	0.5	18.17	1	2013	1.1	3.6	7.5	1	2	48	2	0	1	0	0	0	1	1	3	0	1	0	0.125	18.17	1
917	2010	0	4.3	3.2	1	2	35	4	0	0	0	1	0	0	1	2	0	1	0.53	0.375	18.24	1	2013	0	5.1	3.8	1	2	37	3	0	0	0	1	0	0	1	2	0	1	0.99	0.25	18.24	1
918	2010	6.59	5.7	7.83	1	3	38	9	0	0	0	1	0	0	0	2	0	1	0.48	0.25	18.23	1	2013	6.32	5.4	5.57	1	3	45	7	1	1	0	1	0	0	0	4	0	1	0.38	0.5	18.23	1
920	2010	16.68	5.8	3.83	1	4	32	7	0	0	0	1	0	0	0	2	0	2	0.24	0.25	18.24	1	2013	8.01	5.6	3	1	4	37	7	0	0	0	1	0	0	0	2	1	1	0	0.5	18.24	1
921	2010	3.02	5.6	7.5	1	4	65	2	0	0	0	1	0	0	0	2	0	2	0.57	0.5	18.59	1	2013	4.67	5.4	5.83	1	4	52	2	1	0	1	1	0	0	0	4	1	1	0.25	1	18.59	1
922	2010	1.69	5.3	6	1	2	36	12	0	0	0	1	0	0	0	2	0	2	0	0.375	18.95	0	2013	2.01	5.4	6	0	2	43	12	1	0	0	0	0	0	0	1	0	2	0.07	0.083	18.95	1
923	2010	4.18	6.4	8.71	1	3	48	6	0	0	0	1	0	0	0	2	1	1	0	0.25	18.37	1	2013	2.82	3.9	9	1	0	50	5	1	0	0	1	0	0	1	3	0	1	0.18	0.15	18.37	1
924	2010	3.25	3.8	2.5	1	2	26	6	0	0	0	1	0	0	0	2	0	1	0	0.25	18.34	1	2013	2.72	4.6	3.2	1	4	32	7	1	0	0	1	0	0	0	3	0	1	0	0.25	18.34	1
925	2010	3.07	4.8	3	1	0	30	2	0	0	0	0	0	0	1	1	0	1	0.71	0.25	18.35	1	2013	1.46	5.3	3	1	0	35	1	1	0	1	1	0	0	0	4	0	1	0.57	0.0625	18.35	1
926	2010	14.8	7.9	5.22	1	2	40	4	1	0	0	1	0	0	0	3	0	1	0	0.25	18.77	1	2013	5.61	8.2	6.75	1	2	50	4	0	1	0	0	0	0	0	2	0	1	0.24	0.25	18.77	1
927	2010	5.4	6.2	7.14	1	3	62	7	1	0	1	0	0	0	0	3	0	1	0	0.5	17.21	1	2013	3.65	4.2	6.4	1	4	50	7	0	0	0	0	0	0	0	1	1	1	0.16	0.5	17.21	1
928	2010	2.99	2.8	9	1	2	26	10	1	0	0	1	0	0	1	3	0	2	0.06	0.25	17.16	1	2013	3.29	3.3	5.67	1	0	30	10	0	0	1	0	0	0	0	2	1	1	0.19	0.1668	17.16	1
929	2010	1.91	3.3	1.5	1	1	32	2	1	0	1	0	0	0	1	3	0	1	1	0.125	17.41	1	2013	1.61	3.8	1.67	1	0	35	2	1	0	1	0	0	0	1	3	1	2	0.49	0.042	17.41	1
930	2010	1.1	2.8	4	0	2	35	5	0	0	1	0	1	0	0	2	0	1	1	0.28125	17.15	1	2013	0.5	2.8	3.67	1	2	35	5	0	1	0	0	0	1	1	3	1	1	0.85	0.25	17.15	1
931	2010	3.58	3.8	4.67	1	1	28	8	0	0	1	0	0	0	0	2	0	1	0.15	0.1875	17.05	1	2013	3.1	3.8	6.33	1	2	25	9	0	1	0	0	0	0	1	2	0	1	0.23	0.25	17.05	0
932	2010	46.24	7.9	7.25	1	3	55	6	1	0	0	0	0	0	0	2	0	2	0	1.125	17.18	0.444444	2013	4.21	7.1	6.57	1	4	48	6	1	0	0	1	0	0	0	3	0	2	0.3	0.375	17.18	1
934	2010	4.87	3.3	2.75	1	3	26	5	0	0	0	1	0	0	0	2	0	1	0.02	0.5	17.01	1	2013	4.33	4.9	3	1	2	47	4	0	0	0	0	0	0	0	1	0	2	0.45	0.5	17.01	1
935	2010	6.22	6.7	3.88	1	5	50	6	1	0	0	1	0	0	1	3	0	1	0	0.375	17.29	1	2013	2.74	9.5	5.82	1	3	44	5	0	0	0	1	0	0	0	2	0	1	0.04	0.125	17.29	1
936	2010	1.65	3.3	7.5	1	4	26	10	0	0	0	1	0	0	0	2	0	1	0.78	0.3125	17.42	0	2013	1.9	4.9	3.4	0	2	32	12	0	0	0	0	0	0	1	0	0	1	0.23	0.25	17.42	1
937	2010	0.8	3.3	3	1	3	28	4	0	0	0	1	0	0	1	2	0	1	0	0.155	17.2	1	2013	0.51	3.3	3.33	1	2	26	7	0	0	0	0	0	0	1	1	1	1	0.33	0.25	17.2	1
938	2010	3	4.3	3.6	1	1	28	0	0	0	0	1	0	0	0	2	0	1	0.82	0.25	17.26	1	2013	1.38	5.8	4.5	1	1	40	0	0	0	0	0	0	0	1	1	0	1	0.74	0.25	17.26	0
940	2010	3.11	7.6	8.63	1	4	45	9	1	0	0	1	0	0	0	3	0	2	0.01	0.5	17.6	1	2013	5.09	5.8	6.5	1	3	45	10	0	1	0	1	0	0	0	3	0	1	0.01	0.5	17.6	1
942	2010	3.98	5.1	5.5	1	4	40	8	0	0	1	1	0	0	0	3	0	1.7	0	0.375	17.93	1	2013	1.61	6.1	2	1	2	32	7	0	0	0	1	0	0	1	2	1	1	0.25	0.125	17.93	1
944	2010	1.79	5.9	3.83	1	2	38	12	0	0	1	1	0	0	1	3	0	1.5	0.38	0.28125	17.88	1	2013	1.86	6.9	3.86	1	1	42	12	1	0	0	1	0	1	1	4	0	2	0.9	0.08	17.88	1
945	2010	2.73	6.9	7.63	1	2	53	4	0	0	0	1	1	0	0	3	0	3	0	0.25	17.58	1	2013	3.62	8.1	9.13	1	3	46	3	1	0	0	1	0	0	0	3	0	1	0.36	0.25	17.58	1
948	2010	6.64	5.9	4.17	1	4	35	8	1	1	1	1	0	1	1	6	1	1.8	0.32	0.5625	17.57	0.444444	2013	2.02	6.4	4.57	1	1	35	8	1	0	0	1	0	0	1	3	0	2	0.1	0.25	17.57	1
949	2010	0.92	5.6	4.5	1	2	35	5	0	0	0	0	0	0	1	1	0	2	0.83	0.375	17.89	1	2013	2.02	7.2	4.29	1	2	38	6	1	1	0	1	0	0	0	4	1	2	0.26	0.125	17.89	1
950	2010	1.4	7.1	4.88	1	3	58	3	0	1	0	1	0	0	0	3	0	1	0.43	0.25	17.92	1	2013	2.46	7.6	5.14	1	1	50	3	0	0	0	1	0	0	1	2	0	1	0.97	0.125	17.92	1
951	2010	3	5.9	3.43	1	5	50	4	0	0	0	0	0	0	0	1	0	1	0.06	0.375	18.2	1	2013	5.62	7.9	6.89	1	2	58	4	0	0	0	1	0	0	0	2	0	1	0.67	0.25	18.2	1
954	2010	8.31	9.2	1.63	0	6	40	0	1	0	0	0	1	0	0	2	0	1	0.18	0.3125	17.99	1	2013	8.26	10.2	2.75	0	2	45	3	0	0	0	0	0	0	0	0	1	1	0	0.1875	17.99	1
955	2010	12.52	8.1	6.25	1	6	42	9	0	0	0	1	0	0	0	2	0	1	0.39	1	18.44	0.5	2013	6.16	7.7	7	0	2	50	10	0	0	0	0	0	0	0	0	0	3	0.58	0.25	18.44	1
956	2010	2.5	4.1	8.5	1	3	35	7	0	0	0	1	0	0	0	2	0	1	0.15	0.1875	17.66	1	2013	1.83	4.3	6	0	2	35	7	0	0	1	1	0	0	1	2	0	1	0.32	0.25	17.66	1
957	2010	5.76	7	5.5	1	2	25	10	0	0	1	1	0	0	0	3	0	1	0.01	0.25	18.08	1	2013	5.76	8.8	6.82	1	2	32	10	0	0	0	0	0	0	0	1	0	3	0.04	0.25	18.08	1
958	2010	5.6	8	7.6	1	3	54	7	0	0	0	1	0	0	0	2	1	1	0.01	0.25	18.13	1	2013	4.22	8	8.89	0	1	60	8	0	0	0	1	0	0	0	1	0	1	0.71	0.1875	18.13	1
959	2010	3.9	4.6	2.67	1	2	35	7	0	0	1	1	0	0	0	3	0	1	0.1	0.25	17.97	1	2013	4.51	6.4	3.17	1	0	47	6	0	0	1	1	0	0	0	3	0	1.5	0.08	0.375	17.97	0.666667
960	2010	3.72	6.5	3.57	1	3	40	3	1	0	0	1	0	0	0	3	0	1	0.07	0.25	18.62	0	2013	3.11	6.4	4.14	1	2	45	3	0	0	0	0	0	1	0	2	0	2	0.2	0.125	18.62	1
961	2010	1.93	3.1	9.67	1	2	27	8	1	0	0	1	0	0	0	3	0	2	0.84	0.25	18.81	1	2013	0.81	3.8	5.67	1	0	34	8	0	0	1	1	0	0	1	3	1	2	0.35	0.4375	18.81	1
962	2010	2.94	6.9	3.88	1	3	54	0	1	0	0	1	0	0	0	3	0	1	0	0.125	18.13	1	2013	3.41	6.7	4.57	1	3	60	1	0	0	0	1	0	0	0	2	1	3	0.31	0.125	18.13	1
963	2010	2.92	5.1	3	1	3	33	1	0	0	0	1	0	0	0	2	0	1	0.13	0.25	17.84	1	2013	4.51	6.1	4.67	1	4	46	10	0	0	0	1	0	0	0	2	0	1	0.15	0.5	17.84	1
965	2010	10.55	6.9	7.14	1	3	40	13	1	0	0	1	0	0	0	3	0	2.3	0.02	1.1875	17.87	1	2013	4.33	8.9	4	1	5	50	13	1	0	0	1	0	0	0	3	1	1	0.51	1.225	17.87	1
966	2010	6.6	7.2	7.5	1	4	45	7	0	0	1	1	0	0	0	3	0	1	0.44	1	17.95	1	2013	5.48	8.5	7	1	2	50	7	0	0	0	1	0	0	0	2	0	1	0.37	0.5	17.95	1
967	2010	1.1	3.8	5.25	1	3	33	10	0	0	0	1	0	0	1	2	0	2	0.62	0.75	17.73	0	2013	1.37	3.3	6	0	0	34	10	0	0	0	0	0	0	1	0	0	2	0.58	0.125	17.73	1
968	2010	3.26	4.6	4	1	2	30	7	0	0	0	1	0	0	0	2	0	1	0	0.25	17.92	1	2013	4.95	6.1	3	1	3	39	7	0	0	0	1	0	0	0	2	0	2	0.39	0.4	17.92	1
969	2010	2.58	6.3	5	1	1	50	4	0	0	1	1	0	0	0	3	0	1	0.08	0.75	18.03	1	2013	5.86	6.6	6.86	1	1	50	5	0	0	1	1	0	0	0	3	0	1	0	0.6875	18.03	1
970	2010	3.23	7.4	5.43	1	2	50	5	0	0	0	1	0	0	0	2	0	2	0	0.5	18	1	2013	0.36	6.4	6.14	1	3	56	4	0	0	0	1	0	0	1	2	0	1	0	0.625	18	1
971	2010	1.6	2.6	8.5	1	2	28	12	0	0	0	1	0	1	1	3	0	1	0.06	0.265	17.49	1	2013	3.41	3.3	6	1	3	32	12	1	0	0	1	0	0	0	3	0	1	0.29	0.25	17.49	0.5
972	2010	5.24	5.9	5	1	1	40	1	0	0	0	1	0	0	0	2	0	1	0.38	0.25	17.37	1	2013	5.31	6.4	5.57	1	1	46	0	0	0	0	1	0	0	0	2	0	1	1	0.5	17.37	1
973	2010	5.68	8.7	5.5	1	4	55	0	0	0	0	1	0	0	0	2	0	1	0	0.5	17.85	1	2013	4.09	7.7	7.22	1	1	50	0	0	1	0	1	0	0	0	3	0	1	0.96	0.625	17.85	1
974	2010	2.12	4.1	5.5	1	4	30	6	1	0	0	1	1	0	0	4	0	2	0.72	0.25	18.52	1	2013	3.25	6.6	4	1	2	38	5	0	0	1	1	0	0	0	3	0	1	0.99	0.1875	18.52	1
976	2010	3.22	4.8	5.75	1	3	45	0	0	0	0	1	0	0	0	2	0	1	0.68	1.5	17.78	1	2013	8.52	4.3	4.5	1	2	45	0	0	1	1	0	0	0	0	3	1	1	0	0.625	17.78	1
977	2010	6.41	5.4	4.17	1	2	60	0	0	0	0	1	0	0	0	2	0	2	0	0.5	17.8	1	2013	6.46	5.9	4	1	1	60	0	0	0	1	1	0	1	0	4	1	1	0.02	0.75	17.8	1
980	2010	5.68	6.2	7.63	1	3	45	7	1	0	0	1	0	0	0	3	0	2	0.18	1.3125	17.94	1	2013	2.56	5.7	7.14	0	0	75	1	0	0	1	0	0	0	1	1	0	1	0.42	0.375	17.94	1
984	2010	0.54	2.8	0	1	1	27	0	1	0	1	1	0	0	1	4	0	1	0.97	0.4375	14.06	1	2013	1.9	3.8	0	0	1	35	0	0	0	1	0	0	0	0	1	1	1	1	0.75	14.06	1
985	2010	2.59	5.1	1.6	1	1	28	4	1	1	0	1	0	0	1	4	0	2	0.43	0.125	14.02	1	2013	5.54	4.1	4	1	2	28	6	0	0	1	0	0	0	0	2	0	1	0	1	14.02	1
986	2010	4.75	5.8	1.86	1	2	40	2	1	1	0	1	0	1	0	5	0	2	0.63	0.75	14.05	0.333333	2013	10.05	5.8	3.13	1	3	40	3	0	0	0	1	0	0	0	2	0	1	0	0.75	14.05	0
987	2010	3.44	5.8	1.57	0	3	48	0	0	0	1	1	0	0	1	2	0	1	0	1.25	13.95	1	2013	3.32	6.1	2.5	0	0	50	0	1	0	1	1	0	0	1	3	0	1	0.85	0.875	13.95	0.285714
988	2010	2.98	3.3	0	0	2	30	0	0	0	1	1	0	0	0	2	0	1.5	0	2.25	14.37	0.666667	2013	1.68	4.3	0.33	1	1	27	0	0	0	1	1	0	0	1	3	1	1	0.76	1	14.37	0.5
989	2010	6.7	5.9	3	1	4	40	5	0	0	0	1	0	0	0	2	0	1.7	0.07	1.125	14.35	1	2013	9.38	6.4	2.29	1	3	51	5	0	0	1	1	0	0	0	3	0	1	0	1.25	14.35	1
990	2010	13.53	4.3	2.6	1	2	54	1	0	0	0	1	0	0	0	2	0	1	0	1	14.02	1	2013	26.26	5.3	2.83	1	2	32	4	0	0	0	1	0	0	0	2	0	1	0.07	1.875	14.02	1
991	2010	3.09	5.5	2	0	2	80	0	0	0	0	0	0	0	0	0	0	2	0	1	13.88	1	2013	2.8	4.3	0.67	1	1	70	0	1	0	0	0	0	0	1	2	0	2	0.25	1.75	13.88	1
992	2010	2.84	2.3	10	0	3	26	9	0	0	0	1	0	0	1	1	1	1	0.09	0.75	13.99	1	2013	0.83	3.3	6.33	0	0	30	9	0	1	1	0	0	0	1	2	1	1	1	0.5	13.99	1
995	2010	5.4	4.6	1.6	1	2	28	0	1	0	1	0	0	0	0	3	0	2	0.05	0.75	14.02	1	2013	4.97	4.8	1.5	1	2	40	0	0	0	1	1	0	0	0	3	0	1	0.22	1.25	14.02	0
997	2010	0	3.3	4.5	0	2	36	4	0	0	0	1	0	0	1	1	1	1	0.85	0.4375	14.2	1	2013	0.1	3.8	4	1	1	37	3	0	0	1	1	0	0	1	3	1	1	0.59	1.5	14.2	0.666667
998	2010	2.72	5.6	1.6	1	2	35	2	1	0	1	1	0	0	0	4	0	1.5	0.38	0.75	14	1	2013	2.83	6.6	3.29	0	1	42	0	0	0	1	1	0	0	0	2	0	1	0	1.5	14	1
999	2010	3.94	3.3	0	0	2	37	0	1	0	0	0	0	1	0	2	0	1	0	0.375	14.01	1	2013	4.36	3.6	0	1	0	40	0	0	0	1	1	0	0	0	3	0	1	0.05	1.5	14.01	1
1000	2010	4.42	4.6	3	1	1	30	4	0	0	0	1	0	0	0	2	0	2	0.1	0.5	15.12	1	2013	4.62	4.1	3	0	2	30	10	0	0	1	1	0	1	0	3	0	1	0	1.25	15.12	0.6
1001	2010	6.88	7.1	1.71	0	3	40	0	1	0	1	1	0	0	0	3	0	1	0.41	0.25	15.24	1	2013	9.12	2.8	5.33	0	2	30	10	0	0	1	1	0	0	0	2	0	1	0.21	1.125	15.24	0.555556
1002	2010	5.53	4.3	1	1	3	30	3	0	0	0	1	0	0	0	2	0	1	0.25	2.5	13.96	1	2013	4.75	5.6	2.67	1	2	44	5	0	0	1	1	0	0	0	3	0	1	0	1.5	13.96	1
1003	2010	1.81	4.9	1.17	1	4	35	4	0	1	0	1	0	0	0	3	0	2	0.46	0.375	14.06	0	2013	2.94	4.8	1.5	0	1	41	4	0	0	0	0	0	0	0	0	0	1	0.59	0.75	14.06	1
1005	2010	3.28	2.3	6	0	1	28	7	0	0	0	0	0	0	0	0	0	2	0.98	0.4675	15.12	1	2013	4.22	3.3	3.25	1	0	29	7	0	0	0	1	0	0	0	2	0	1	0.82	0.5	15.12	1
1009	2010	4.87	5.3	1.6	0	6	50	0	1	0	1	1	0	0	0	3	0	1	0	1	13.92	1	2013	9.44	6.8	2.71	0	1	52	0	0	0	0	1	0	0	0	1	0	1	0	2.375	13.92	1
1010	2010	5.9	4.8	1.6	0	4	40	0	1	0	1	1	0	1	0	4	0	1	0.36	1.25	14.06	1	2013	5.31	6.4	1.43	1	1	50	0	0	0	0	1	0	0	0	2	0	1	0.34	1	14.06	1
1011	2010	2.04	4.6	3	1	2	70	0	0	1	1	1	0	0	0	4	0	1	0.48	0.25	18.5	1	2013	2.2	5.6	3.5	1	1	60	0	0	0	0	1	0	0	0	2	0	1	0.51	0.25	18.5	1
1012	2010	3.13	6.6	3.75	1	1	40	7	1	0	1	1	0	0	0	4	0	1.5	0	1.1875	17.64	1	2013	2.86	7.2	6.13	1	3	50	8	0	0	1	1	0	0	0	3	0	2	0	0.25	17.64	1
1013	2010	0	2.6	6.33	0	3	55	0	0	0	0	0	0	0	1	0	0	1	1	0.1875	18.56	1	2013	1.96	2.8	2.75	1	0	45	0	0	0	1	0	1	0	1	3	0	1	0.99	0.4375	18.56	0.428571
1014	2010	10.18	5.8	3.5	1	3	35	5	1	0	0	0	0	0	0	2	0	2	0.01	0.5	18.39	1	2013	4.84	9.1	4.67	1	2	52	4	0	0	0	1	0	0	0	2	0	1	0.58	0.25	18.39	1
1015	2010	3.7	3.8	3	0	2	60	0	0	0	1	1	0	0	0	2	0	2	0.24	0.125	18.37	1	2013	0.11	1	0	0	1	82	0	0	0	0	0	0	0	1	0	0	2	0.29	0.125	18.37	1
1016	2010	4.96	10.3	3.58	1	2	62	0	0	0	0	1	0	0	0	2	0	1	0	0.5	18.45	1	2013	4.29	4.9	6.33	1	2	75	2	0	0	1	0	0	0	0	2	0	1	0.32	0.5	18.45	1
1017	2010	1.95	2.3	8	1	2	30	10	0	0	0	1	0	0	1	2	0	1	1	0.25	18.34	1	2013	1.72	3.3	4	1	1	36	11	0	0	0	1	0	0	1	2	0	1	0.76	0.12	18.34	1
1018	2010	5.62	5.4	4.29	1	2	68	0	1	0	0	1	0	0	0	3	0	2	0	1	17.73	1	2013	5.67	2.3	0.67	1	1	76	2	0	0	0	1	0	0	0	2	0	1	0	1	17.73	0.25
1019	2010	2.98	4.7	3.6	1	3	60	0	0	0	1	1	0	0	0	3	1	1.5	0.25	0.25	18.48	1	2013	4.06	4.2	2.2	1	1	52	0	1	0	1	0	0	0	1	3	1	2	0.22	0.75	18.48	1
1021	2010	1.69	3.9	6	1	2	38	8	0	0	0	1	0	0	1	2	0	1	0.9	0.25	18.47	0	2013	3.07	3.4	5.25	1	2	38	7	0	0	1	0	0	0	1	2	0	1	0.19	0.125	18.47	1
1022	2010	5.33	6.4	5.57	1	4	38	8	1	0	0	1	0	1	0	4	0	1	0.61	0.4375	15.15	1	2013	4.84	6.7	3.25	1	2	60	0	0	0	0	0	0	0	0	1	0	1	0.43	1	15.15	1
1023	2010	7.56	5.4	5.5	1	6	45	6	0	0	1	0	1	0	0	3	1	1	0.38	0.7175	19.66	0.912892	2013	4.48	4.9	6.5	1	2	40	6	0	0	0	1	0	1	0	3	0	1	0.6	0.75	19.66	1
1024	2010	5.26	4.1	3.6	1	3	48	0	0	0	1	0	0	0	0	2	1	1	0.48	0.375	18.78	0.666667	2013	0.8	3.8	3.5	1	0	45	0	0	0	0	1	0	0	1	2	1	1	0.59	0.375	18.78	1
1025	2010	6.4	4.1	0.75	1	5	35	0	0	0	0	0	0	0	0	1	0	1	0	0.75	18.83	1	2013	11.91	5.6	1	1	2	35	0	0	0	0	1	0	0	0	2	1	1.5	0.11	0.75	18.83	1
1026	2010	0.8	4.1	3.8	1	3	27	5	1	0	0	1	0	1	1	4	1	2	0	0.1875	18.65	1	2013	1.8	3.8	2	1	2	32	6	1	0	0	1	0	0	1	3	1	1	0.43	0.306	18.65	0.183007
1027	2010	8.48	6.9	4	1	3	55	0	0	0	0	0	0	0	0	1	0	1	0	0.625	18.8	1	2013	10.74	8.4	3.78	1	1	60	0	0	0	0	1	0	0	0	2	1	1	0.69	1	18.8	1
1028	2010	11.57	3.9	2.2	1	1	70	0	0	0	1	0	0	0	0	2	1	1.3	0.19	1.625	18.87	1	2013	12.02	3.9	2.4	1	0	70	0	0	0	0	1	0	0	0	2	1	1	0	1.25	18.87	1
1029	2010	4.46	2.3	0	1	2	30	0	0	0	0	0	0	0	0	1	1	1	0	0.5625	18.75	1	2013	5.91	2.8	0	1	1	35	0	0	0	0	1	0	0	1	2	1	1	0	0.5	18.75	0.5
1030	2010	3.26	2.8	0	1	3	25	0	0	0	0	0	0	0	0	1	1	1	0	0.625	18.62	1	2013	2.71	3.3	1.33	1	1	30	2	0	0	0	1	0	0	1	2	1	1	0	0.5	18.62	1
1031	2010	6.34	5.6	4.5	1	3	35	6	0	0	0	0	0	0	0	1	1	1	0.11	0.5	18.75	1	2013	8.01	6.7	4.86	1	3	42	6	0	0	0	1	0	0	0	2	1	1	0	1.5	18.75	0.666667
1032	2010	1.7	5.7	3.29	1	2	54	0	0	0	0	0	1	0	1	2	1	1	0.88	1	18.54	0.5	2013	1.6	4.6	3.6	1	2	40	0	0	0	0	1	0	0	1	2	0	1.5	0.14	1	18.54	1
1033	2010	3.5	4.3	0.2	1	3	30	0	0	0	0	0	0	0	0	1	1	1.3	0	0.75	18.79	0.666667	2013	1.6	3.8	0.5	1	1	35	0	0	0	0	1	0	0	1	2	1	1	0.1	0.375	18.79	1
1034	2010	6.85	5.9	1.83	1	1	40	0	0	0	0	0	0	1	0	2	1	1.3	0	0.375	18.78	0.333333	2013	9.75	5.9	2.14	1	0	40	0	0	0	0	1	0	0	0	2	0	1	0	0.625	18.78	1
1035	2010	8.15	5.4	3.17	1	2	37	5	0	0	0	1	0	0	0	2	1	1.3	0	0.75	19.33	1	2013	5.96	4.9	3	1	2	40	4	1	0	0	1	0	0	0	3	1	1.2	0.2	1.75	19.33	0.428571
1036	2010	4.45	8.1	3.56	1	3	60	0	0	0	1	0	0	1	0	3	1	1	0.14	0.625	19.29	1	2013	5.19	7.4	4	1	1	50	3	0	0	1	1	0	0	0	3	0	1	0.13	0.125	19.29	1
1037	2010	8.68	6.7	3.78	1	3	35	10	0	0	0	0	0	0	0	1	0	1	0.67	1	19.33	1	2013	2.9	5.6	6	1	2	38	15	0	1	1	1	0	0	1	4	1	1.5	0.69	0.625	19.33	1
1038	2010	3.76	2.8	4	1	4	25	8	0	0	0	0	0	0	0	1	1	1	0.04	0.5	19.33	0.25	2013	3.6	3.3	5.25	1	2	28	7	0	0	0	1	0	0	0	2	0	1	0	0.375	19.33	0.666667
1039	2010	2.77	5.1	2.5	1	3	39	3	0	0	1	0	0	1	0	3	1	1	0.47	0.4375	19.28	1	2013	3.97	6.9	3	1	2	37	4	0	0	1	1	0	0	1	3	1	1	0.06	0.87	19.28	1
1040	2010	5.66	6.9	4.75	1	1	53	6	0	0	1	0	0	0	0	2	1	1.7	0.23	0.875	19.19	1	2013	4.34	6.1	3	1	2	56	5	0	0	0	1	0	0	1	2	1	1	0.15	0.25	19.19	1
1041	2010	6.99	7.1	3	1	3	45	0	0	0	0	0	0	0	0	1	1	1	0.29	0.375	19.29	0.333333	2013	6.8	8.4	3.78	1	2	55	0	0	0	1	1	0	0	0	3	1	1	0.07	0.5	19.29	1
1042	2010	9.51	13.3	4.73	1	1	47	9	0	0	0	1	0	1	0	3	1	2	0	1	19.22	1	2013	7.1	6.9	6.63	1	3	56	10	0	0	0	1	0	1	0	3	0	1	0.49	1	19.22	1
1043	2010	3.78	4.8	2.5	1	4	37	10	0	0	0	0	0	1	1	2	1	1	0.56	0.125	19.31	1	2013	4.03	5.3	2.83	1	2	41	10	0	0	0	0	0	0	0	1	1	1	0	0.25	19.31	1
1044	2010	4.3	6.6	3.88	1	2	54	3	0	1	0	0	1	1	0	4	1	3	0	0.5	19.4	1	2013	4.04	5.8	3.33	1	3	55	2	1	0	0	1	0	0	1	3	1	1.3	0	0.625	19.4	1
1045	2010	4	5.6	5.33	1	4	40	8	0	0	0	0	0	1	0	2	1	1	0.16	0.75	19.43	1	2013	2.78	6.6	5.57	1	3	38	7	0	0	0	1	0	0	0	2	0	1	0.35	0.75	19.43	1
1046	2010	6.42	2.3	10.5	0	2	24	12	0	0	1	0	0	0	0	1	1	1	0.36	0.125	19.22	1	2013	2.45	2.3	7.33	1	0	30	12	0	0	0	1	0	0	1	2	1	1	0	0.75	19.22	0.666667
1047	2010	7.57	3.3	3.25	1	2	28	7	0	0	0	0	0	0	0	1	1	1	0.11	0.5	18.6	1	2013	7.77	4.3	2.5	1	2	35	6	0	0	0	1	0	0	0	2	0	1.7	0.32	0.875	18.6	0.571429
1048	2010	4.65	4.8	1.6	1	4	35	0	1	0	0	0	0	1	0	3	1	2	0.14	0.375	18.94	0.333333	2013	0	5.6	2.83	1	2	35	2	0	0	0	1	0	0	1	2	1	1	0.59	0.25	18.94	1
1049	2010	5.33	7.6	3.14	1	2	40	2	0	0	1	0	0	1	0	3	1	1.5	0	0.375	18.28	1	2013	4.43	7.6	4.11	1	2	40	2	0	0	0	1	0	0	0	2	1	1	0	0.25	18.28	1
1050	2010	7.3	5.6	1.83	1	3	45	0	0	0	0	0	0	0	0	1	1	1	0.87	0.625	19.33	1	2013	1.6	5.1	6	1	4	55	2	0	0	0	1	0	0	1	2	1	1	0.04	0.125	19.33	1
1051	2010	22.18	8.9	3	1	5	70	0	0	0	1	0	0	0	0	2	1	1	0	1	18.98	0	2013	9.37	5.7	0	1	0	80	0	0	0	0	1	0	0	0	2	1	1.5	0	1.5	18.98	1
1052	2010	2	3.3	1.25	0	4	30	2	0	0	0	0	1	0	1	1	0	1	0.85	0.25	18.58	1	2013	0.11	3.8	0	1	2	38	0	0	0	0	1	0	0	1	2	1	1	0.36	0.375	18.58	1
1053	2010	0.89	3.6	5.25	1	2	32	0	0	0	0	0	0	1	1	2	1	1	0.08	0.5	18.38	0	2013	0	4.4	2.6	0	1	40	0	0	0	0	1	0	0	1	1	0	1	0.6	0.25	18.38	1
1054	2010	8.56	5.6	1.6	1	2	40	0	0	0	0	0	0	0	0	1	0	1	0.21	0.5	18.58	1	2013	7.67	7.4	1.86	1	2	47	1	0	0	0	1	0	0	0	2	1	1	0	0.5	18.58	1
1055	2010	2.42	3.8	1	0	4	25	3	0	0	0	0	0	0	0	0	0	1.7	0	0.625	18.26	0.6	2013	3.8	4.3	0.5	1	0	30	0	0	0	0	0	0	0	0	1	1	1	0.51	0.25	18.26	1
1056	2010	5.02	6.4	2.71	1	3	45	2	0	0	0	0	0	0	0	1	1	1	0.25	1.125	18.33	0.555556	2013	8.2	6.7	3.13	1	1	52	2	0	0	0	1	0	0	0	2	1	1	0.31	1.375	18.33	1
1057	2010	9.76	4.9	1.5	1	4	32	0	0	0	1	0	0	0	0	2	1	1	0.39	1.0625	18.28	1	2013	9.65	5.5	1.33	1	2	45	0	0	0	0	1	0	0	0	2	1	1	0.28	1.625	18.28	1
1058	2010	13.07	9	2.55	1	4	45	0	0	0	0	0	0	0	0	1	1	1	0.62	0.375	18.81	1	2013	5.45	7.3	2.6	1	2	65	0	0	0	0	1	1	0	1	3	1	1	0	0.5	18.81	1
1059	2010	1.37	5.8	2.5	1	2	60	2	0	0	0	0	0	0	1	1	1	1	0.79	0.625	19.16	1	2013	2.7	6.9	3.25	0	1	70	3	0	0	0	1	0	0	0	1	0	1	0.07	0.125	19.16	1
1060	2010	1.64	2.8	7	1	4	24	9	0	0	0	0	0	1	1	2	1	1	0.51	0.125	18.83	1	2013	1.6	2.8	5	1	1	30	9	0	0	0	1	0	0	1	2	1	3	0.66	1	18.83	0
1061	2010	1.92	3.1	2	1	4	65	0	0	0	0	0	0	1	0	2	1	1	0.83	0.25	18.8	1	2013	2.11	3.1	2.25	1	0	80	0	0	0	0	1	0	0	1	2	1	1	0.8	0.0625	18.8	1
1062	2010	7.04	7.7	4.44	1	2	34	6	0	0	0	0	1	0	0	2	1	1	0.01	0.25	18.94	1	2013	8.74	5.9	2.86	1	1	45	6	0	0	1	1	0	0	0	3	1	1	0.26	0.25	18.94	1
1063	2010	0.14	1.8	7	1	1	19	8	0	0	1	0	0	0	1	2	1	1	0.56	0.25	18.9	1	2013	0.39	2.3	6	1	1	22	7	0	0	0	0	1	0	1	2	1	1	0.45	0.0625	18.9	1
1064	2010	6.86	4.3	2.5	1	5	45	5	0	0	0	0	0	0	0	1	0	1	0	1	18.17	1	2013	4.76	5.4	1.17	1	1	45	0	0	0	0	1	1	0	0	3	1	1	0.23	1.5	18.17	1
1065	2010	9.5	3.8	0.67	1	4	30	0	0	0	0	0	0	0	0	1	0	1	0.1	0.5	18.17	0	2013	4.15	5.1	0.8	1	1	34	0	0	0	0	0	0	0	0	1	1	1	0	0.25	18.17	1
1066	2010	8.18	4.9	2.2	1	2	40	1	0	0	0	0	0	1	0	2	1	1	0.07	1.25	18.42	1	2013	8.23	5.1	1	1	2	45	1	0	0	1	1	0	0	0	3	1	1	0.08	0.625	18.42	1
1067	2010	8.72	9.2	2.55	1	2	50	0	0	0	0	0	0	0	0	1	1	1.3	0.23	0.8125	18.25	0.923077	2013	3.2	4.3	0	1	2	50	0	0	0	1	1	0	0	0	3	1	1.3	0.55	1	18.25	1
1068	2010	9.08	13.6	3.44	1	1	50	0	0	0	1	0	0	1	0	3	1	1	0.29	1.75	18.13	1	2013	0.27	7	2.5	1	2	60	0	0	0	0	1	0	0	1	2	1	1	0	0.5	18.13	1
1069	2010	8.67	5.9	3.14	1	3	37	1	0	0	0	0	0	0	0	1	1	1	0.17	0.625	18.39	1	2013	7.92	7.4	3.44	1	0	38	1	0	0	0	1	0	0	0	2	1	1	0.08	0.5	18.39	1
1070	2010	9.44	6.3	3.33	1	4	40	0	0	0	0	0	0	0	0	1	1	1	0	1.3725	18.58	1	2013	7.88	7.3	3	1	2	52	0	0	0	0	1	0	0	0	2	1	1.3	0	1.25	18.58	1
1071	2010	2.27	2.8	0.67	1	0	25	0	1	0	0	0	0	0	0	2	0	1.3	0	0.75	17.92	1	2013	3.07	7.4	0.11	1	0	39	0	0	0	1	0	0	0	0	2	1	1	0.6	0.75	17.92	0.333333
1072	2010	4.36	3.3	1.33	1	4	30	4	1	0	0	0	0	0	0	2	1	1	0.23	1.5	18.16	0.833333	2013	1.6	4.6	2.6	1	3	34	4	0	0	0	1	0	0	1	2	0	1	0	0.5	18.16	1
1073	2010	5.97	4.8	4.2	1	2	55	0	1	0	0	1	0	1	0	4	1	1	0	1.375	18.61	0.818182	2013	1.29	4.5	3.2	1	1	65	0	0	0	1	0	0	0	1	2	1	1	0	0.5	18.61	1
1074	2010	7.66	6.4	3.38	1	4	48	2	0	0	0	0	0	0	0	1	1	1	0.12	2.375	18.67	1	2013	7.97	8.2	3.11	1	3	51	3	0	0	1	1	0	0	0	3	1	1	0	1.5	18.67	1
1075	2010	9.13	10	1.73	1	5	50	2	1	0	0	0	0	0	0	2	0	1	0.48	1	18.79	1	2013	4.96	6.4	2.38	1	1	44	1	0	0	1	1	0	0	1	3	1	1	0.56	0.75	18.79	1
1076	2010	8.47	7.4	6.63	1	3	40	10	0	1	1	0	0	0	0	3	0	1	0.09	1	18.31	0.25	2013	8.97	7.4	6.38	1	3	46	9	0	0	0	1	0	1	0	3	0	1	0.07	1	18.31	0.375
1077	2010	3.23	7.1	5	1	5	48	0	1	0	1	0	0	0	0	3	0	1	0.18	0.8125	18.37	0.692308	2013	6.67	8.1	4	1	1	54	0	0	0	1	1	0	0	0	3	0	1	0.19	0.75	18.37	1
1079	2010	0.04	4.1	2.25	0	3	35	4	0	0	0	0	0	0	1	0	0	1	1	0.5625	18.35	0.777778	2013	1.1	3.8	2.75	1	4	40	7	0	0	1	1	0	0	1	3	1	1	0.29	0.5	18.35	1
1080	2010	4.52	3.3	1.33	1	5	32	3	0	0	0	0	0	0	0	1	1	1	0.27	0.5	18.23	0.5	2013	6.29	3.3	2	1	2	37	4	0	0	0	1	0	0	0	2	0	1	0.4	0.75	18.23	0.666667
1081	2010	9.11	4.8	5.4	1	2	39	10	0	0	0	0	0	0	0	1	0	1.3	0.11	1	18.4	0.75	2013	14.43	6.9	3.63	1	2	43	9	0	0	0	1	0	0	0	2	0	1	0.4	1	18.4	1
1082	2010	5.31	4.8	0.4	1	1	37	0	0	0	0	0	0	0	0	1	0	1	0.68	0.625	18.4	0	2013	2.11	5.8	0.67	1	1	40	0	0	0	1	1	0	0	0	3	0	1	0.68	0.375	18.4	1
1083	2010	2.73	5.2	3.86	1	1	65	0	0	0	1	0	0	0	0	2	0	1.3	0.55	0.75	18.29	0.666667	2013	2.79	5.9	3.88	1	2	68	0	0	0	1	1	0	0	0	3	0	1	0.43	0.875	18.29	0.714286
1084	2010	13.9	4.3	2.83	1	3	47	1	0	0	0	0	0	0	0	1	0	1	0.34	1	18.37	0.75	2013	11.37	8.8	6.5	1	2	66	0	0	0	1	1	0	0	0	3	0	1	0.35	1	18.37	0.75
1085	2010	4.96	7.4	5.5	1	5	43	8	0	0	0	0	0	0	0	1	1	1	0.19	0.5	18.42	1	2013	6.15	7.9	4.63	1	1	46	7	0	0	0	1	0	0	0	2	0	1	0.75	1.25	18.42	0.4
1086	2010	2.03	3.3	1.33	1	3	28	3	0	0	0	0	0	0	0	1	0	1	0.53	0.375	18.39	0.333333	2013	0.84	3.3	1.25	1	1	35	2	0	0	1	1	0	0	1	3	0	1	0.91	0.25	18.39	1
1087	2010	0.04	4.2	3	1	2	52	0	0	0	1	1	0	0	1	3	0	1	0.94	0.375	18.37	0.666667	2013	2.58	2.6	1.67	1	0	50	0	0	0	0	0	0	0	0	1	0	1	1	0.375	18.37	1
1088	2010	3.13	4.8	1	0	2	35	3	0	0	1	0	0	0	0	1	0	1	0.33	0.75	18.64	0	2013	0.02	6.1	1.33	0	0	40	3	0	0	0	0	0	0	1	0	0	1	0.1	0.75	18.64	1
1089	2010	2.74	2.8	2	0	0	80	0	0	0	1	0	0	0	0	1	0	1	0.39	0.75	18.63	1	2013	3	3.3	2.25	0	0	80	0	0	0	0	1	0	0	0	1	0	1	0	1	18.63	1
1091	2010	2.84	4.7	1.83	1	1	55	0	0	0	0	0	0	0	0	1	0	1	0.94	0.75	18.17	1	2013	3.17	3.4	2.75	1	2	55	0	0	0	0	0	0	0	0	1	0	1	0	0.5	18.17	1
1093	2010	1.11	5.3	0.2	0	3	70	0	0	0	1	0	0	0	0	1	0	1	0.74	0.5	19.2	1	2013	1.1	4.8	0.4	1	0	60	0	0	0	1	1	0	0	0	3	0	1	0.86	1	19.2	1
1094	2010	7.68	5.7	1.17	0	5	80	0	0	0	1	0	0	0	0	1	0	1	0.5	1	18.3	0.75	2013	3.88	5.6	1.5	0	4	50	0	0	0	1	0	0	0	0	1	0	1	0	0.5	18.3	1
1095	2010	1.73	3.9	4	0	1	72	1	0	0	1	0	1	0	1	2	0	1	0.64	0.5	18.67	1	2013	5.54	3.9	4.8	0	1	74	0	0	0	1	1	0	0	0	2	0	1	0.45	0.25	18.67	1
1096	2010	2.24	5.4	2.33	1	5	70	0	0	0	1	0	0	0	0	2	0	1	0.18	0.75	18.68	0.333333	2013	0.36	5.6	2	0	0	70	0	0	0	0	0	0	0	1	0	0	1	0.11	0.75	18.68	1
1098	2010	0.05	2.3	5.5	0	1	20	6	0	0	0	0	0	0	1	0	0	1	0.68	0.5	18.23	1	2013	0.01	2.8	4.5	1	1	28	5	0	0	1	0	0	0	1	2	0	1	0.74	0.5	18.23	1
1099	2010	4.2	4.3	2.2	0	4	36	3	0	0	1	0	0	0	0	1	0	1	0.31	0.5	18.35	1	2013	1.32	4.6	2.2	0	1	38	0	0	0	1	0	0	0	1	1	0	1	0.79	0.5	18.35	1
1100	2010	3.38	1.8	4	0	1	30	0	0	0	1	0	0	0	0	1	0	1	0.72	0.125	18.68	1	2013	1.6	1.8	4.5	0	1	47	0	0	0	1	0	0	0	1	1	0	1	0	0.125	18.68	1
1101	2010	1.79	6.6	1	0	7	40	1	0	0	0	0	1	0	1	1	0	1	0.93	1	19.01	0.5	2013	1.69	4.3	1	0	2	45	0	0	0	0	0	0	0	1	0	0	1	0.33	0.625	19.01	1
1102	2010	2.7	3.9	2.4	0	0	50	0	0	0	0	0	0	0	0	0	0	1	0.7	0.75	18.57	1	2013	3.93	3.9	2.5	0	0	46	0	0	0	0	0	0	0	0	0	0	1	0.56	0.25	18.57	1
1103	2010	2.37	6.3	4.75	0	3	35	6	0	0	0	0	0	0	0	0	0	1	0.72	0.25	18.76	1	2013	3.3	6.4	4	1	2	39	4	0	0	0	1	0	0	0	2	0	1	0	1.25	18.76	0.2
1104	2010	2	2.8	3	0	2	24	3	0	0	1	0	0	0	0	1	0	1	0.08	0.625	18.74	1	2013	2.32	2.8	0.5	1	1	32	1	0	0	0	1	0	0	0	2	0	1	0	1	18.74	0.25
1106	2010	13.15	6.9	2.5	0	4	39	2	0	0	1	0	0	0	0	1	0	1	0	1.25	18.97	0	2013	16.03	5.3	2	1	1	43	0	0	0	1	1	0	0	0	3	0	1	0	1	18.97	1
1107	2010	5.03	5.6	1.6	1	5	40	0	0	0	0	0	0	1	0	2	0	1	0.02	0.8125	18.62	0.923077	2013	5.24	6.4	1.71	1	0	42	0	0	0	0	1	0	0	0	2	0	1	0	1.125	18.62	1
1108	2010	1.78	3.3	2	0	3	40	0	0	0	1	0	1	0	1	2	0	1	0.83	0.75	18.65	0	2013	0.01	4.6	1.83	0	0	46	0	0	0	0	0	0	0	1	0	0	1	0.62	0.375	18.65	1
1109	2010	6.47	5.1	2.86	0	3	70	0	0	0	1	0	0	0	0	1	0	1	0.1	0.875	18.76	0	2013	6.12	4.1	2.2	0	1	76	0	0	0	0	0	0	0	0	0	0	1	0	1	18.76	1
1110	2010	3.77	4.8	2	1	2	35	0	0	0	1	0	0	0	0	2	0	1	0.25	0.5625	18.67	1	2013	2.1	5.8	2.5	1	0	40	0	0	0	0	1	0	0	0	2	1	1	0.05	1	18.67	0.75
1111	2010	2.46	3.6	0.6	1	1	65	0	0	0	0	0	0	0	0	1	0	1	0.61	0.5	18.69	0.5	2013	2.38	3.8	2.5	1	2	68	0	0	0	1	1	0	0	0	3	0	1	0.42	0.625	18.69	1
1112	2010	1.3	5.1	1.6	0	2	32	0	1	0	1	0	0	0	0	2	0	2	0.69	0.5	18.78	1	2013	5	5.6	4	1	2	32	1	0	0	0	1	0	0	0	2	0	1	0.12	0.5	18.78	1
1113	2010	2.66	5.3	3	0	5	38	4	0	1	1	0	0	0	0	2	0	1	0.88	0.0625	18.74	1	2013	3.67	5.6	2.5	0	1	40	4	0	0	1	0	0	0	0	1	0	1	0.89	0.375	18.74	1
1114	2010	2.85	4.3	2.25	0	5	37	3	0	0	1	0	0	0	0	1	0	1	0.12	1.25	18.79	1	2013	4.87	4.3	3	0	0	40	3	0	0	0	0	0	0	0	0	0	1	0.26	0.875	18.79	1
1115	2010	6.57	7.4	4.71	1	4	45	4	0	0	0	0	0	0	0	1	0	1	0.26	1	18.86	0	2013	8.94	5.6	5.33	0	1	50	3	0	0	0	0	0	0	0	0	0	1	0.41	1	18.86	1
1117	2010	9.86	4.8	1.4	0	1	62	0	0	0	1	0	0	0	0	1	0	1	0.33	1.375	18.78	1	2013	8.92	3.6	1	0	1	65	0	0	0	1	0	0	0	0	1	0	1	0	2	18.78	1
1118	2010	5.26	4.9	5.5	1	4	72	4	0	0	0	0	0	0	0	1	0	1	0.9	0.75	18.9	1	2013	4.16	6.7	7.38	1	2	80	4	1	0	0	1	0	0	0	3	0	2	0.67	0.5	18.9	1
1121	2010	4.65	6.9	6.38	1	2	48	5	0	0	1	0	0	0	0	2	0	1	0.64	0.75	18.96	1	2013	3.36	8.2	6.56	1	2	50	5	0	0	0	1	0	0	0	2	0	1	0.3	0.75	18.96	1
1123	2010	0	11	2.77	0	7	35	3	0	0	0	0	0	0	1	0	0	1	0.71	0.25	18.32	0	2013	0	8.9	2.44	1	1	45	3	0	0	0	1	0	0	1	2	0	1	0.55	0.375	18.32	1
1124	2010	0.02	2.3	3	1	2	25	6	0	0	1	0	0	1	1	3	0	1	0.59	0.345	18.4	1	2013	1.62	2.8	3	1	1	24	6	0	0	0	1	0	0	0	2	0	1	0.59	0.4375	18.4	0.714286
1125	2010	7.65	5.1	2.4	0	3	42	3	0	0	1	0	0	0	0	1	0	1	0.58	0.5	18.26	0.5	2013	6.04	5.9	1.71	0	1	38	4	0	0	0	1	0	0	0	1	0	1	0.58	0.75	18.26	0.666667
1126	2010	0	5.6	2.5	0	1	40	0	0	0	0	0	0	0	1	0	0	1	0.98	0.25	18.27	1	2013	0.01	6.4	1.86	0	0	53	0	0	0	1	0	0	0	1	1	0	1	0.99	0.375	18.27	0.333333
1127	2010	1.1	3.3	1	0	1	28	2	0	0	0	0	1	0	0	1	0	1	1	0.25	18.29	1	2013	0	3.6	0	0	0	37	0	0	0	0	1	0	0	1	1	0	1	0.83	0.375	18.29	1
1128	2010	3.8	2.8	0	0	3	40	0	0	0	0	0	0	0	0	0	0	1	0	0.75	18.26	0.666667	2013	0	3.8	0.67	0	0	30	0	1	0	1	1	0	0	1	3	0	1	0.49	0.625	18.26	0.8
1131	2010	15.84	6.6	3.57	0	5	62	0	0	0	0	0	0	0	0	0	0	1	0.14	0.25	14.9	1	2013	12.15	5.8	3.33	0	1	54	0	0	0	0	0	0	0	0	0	0	1	0.31	0.25	14.9	1
1132	2010	11.4	3.3	0	0	4	26	0	0	0	0	0	0	0	0	0	0	1	0	1.3125	14.75	1	2013	16.95	5.3	1.17	0	1	28	0	0	0	0	0	0	0	0	0	0	1	0	0.41	14.75	1
1137	2010	6.32	5.9	2.86	0	1	50	0	0	0	0	1	0	0	0	1	0	1	0	1.25	14.8	1	2013	7.56	5.9	4.83	0	1	38	2	0	0	0	0	0	0	0	0	0	1	0.11	0.75	14.8	1
1139	2010	19.75	4.1	3	0	5	42	1	0	0	0	0	0	0	0	0	0	1	0.15	0.5625	14.79	1	2013	20.63	3.8	4	1	2	43	0	1	0	0	0	0	0	0	2	0	1	0	0.18	14.79	1
1140	2010	2.2	2.8	0	0	4	28	0	0	0	0	1	0	0	0	1	0	1.5	0.68	0.5	14.64	1	2013	10.54	2.8	1.5	1	2	31	0	0	0	0	0	0	0	0	1	0	1	0	0.5	14.64	1
1141	2010	2.37	2.8	0	0	5	64	0	0	0	0	1	0	0	1	1	0	1	0.69	1	14.79	1	2013	5.05	5.6	5.17	0	0	60	1	0	0	1	1	0	0	0	2	0	1	0	0.125	14.79	1
1142	2010	4.61	2.8	0.5	0	5	31	1	1	0	0	1	0	1	0	3	0	2	0	2	14.7	1	2013	6.5	2.8	0	1	3	32	0	0	0	0	1	0	0	0	2	0	1	0.3	0.25	14.7	1
1143	2010	7.04	5.6	2	0	1	55	0	1	0	0	0	1	0	0	2	0	1	0	0.5	14.75	1	2013	10.56	9.3	5.44	1	2	45	0	0	0	1	0	0	0	0	2	0	1	0.13	0.6	14.75	0.583333
1144	2010	10.2	7.1	4.5	0	2	40	4	0	0	1	0	0	0	0	1	0	1	0	0.125	14.69	1	2013	11.52	5.6	4.67	0	2	48	2	0	0	1	1	0	0	0	2	0	1	0	0.5	14.69	0.5
1146	2010	5.44	8.2	4.89	0	2	56	6	0	0	0	1	0	0	0	1	0	1	0	2.75	14.62	1	2013	8.62	6.9	4.71	0	4	55	5	0	0	1	1	0	0	0	2	0	1	0.52	0.5	14.62	1
1147	2010	5.97	4.8	2.25	0	5	48	1	0	0	1	0	0	0	0	1	0	1	0	0.75	14.5	1	2013	5.4	2.3	0.67	0	1	50	0	0	0	0	1	0	0	0	1	0	1	0	0.125	14.5	1
1148	2010	8.58	6.1	4	0	3	67	1	0	0	0	0	0	0	0	0	0	2	0.54	0.5	14.51	1	2013	8.96	3.3	1	1	3	71	0	0	0	1	1	0	0	0	3	0	1	0	0.0625	14.51	1
1150	2010	6.52	3.8	4.75	0	2	48	1	0	0	0	1	0	0	0	1	0	1	0	0.75	14.79	1	2013	0.56	6.6	6	0	3	56	0	0	0	0	0	1	0	1	1	0	1	0.02	0.185	14.79	1
1151	2010	4.85	4.4	5	0	3	45	0	0	0	1	0	1	0	1	2	0	1	0	1	14.71	0.5	2013	7.03	6.2	5.33	1	3	42	4	0	0	1	1	0	0	0	3	0	1	0	1.125	14.71	1
1154	2010	3.8	3.3	0	0	5	25	0	0	0	0	1	0	0	0	1	0	1	0.92	1.5	14.28	0.333333	2013	7.6	3.3	4.75	1	2	52	5	0	0	0	1	0	0	0	2	1	1	0.59	0.185	14.28	1
1155	2010	17.7	5.9	2.83	1	4	60	0	0	0	0	1	0	1	0	3	1	1	0.09	2	14.31	0	2013	22.12	5.4	1.4	0	2	60	0	0	0	0	0	0	0	0	0	0	1	0	0.5	14.31	1
1158	2010	3.82	2.8	1.5	0	3	25	3	0	0	0	1	0	0	0	1	0	1	0.17	0.5	14.33	0	2013	4.82	3.3	1.5	0	4	28	3	0	0	0	0	0	0	1	0	0	1	0	0.25	14.33	1
1159	2010	8	4.3	2	1	3	35	0	0	1	1	1	0	1	0	5	0	1	0	3	14.48	0.333333	2013	9.12	5.3	2.25	1	3	30	0	0	0	0	1	0	0	0	2	0	1	0	0.375	14.48	1
1160	2010	6.2	4.4	4.2	0	4	50	0	0	1	0	0	0	0	0	1	0	3	0	0.25	14.36	1	2013	3.8	4.4	4.6	0	0	45	0	0	0	0	1	0	0	0	1	0	1	0	0.25	14.36	1
1161	2010	5.4	2.8	1.67	0	4	44	1	0	0	0	1	1	1	0	3	0	1	0	3	14.35	0.833333	2013	4.3	3.8	0.75	0	2	50	0	0	0	0	0	0	0	0	0	0	1	0.24	0.5	14.35	1
1163	2010	0	2.3	2	0	3	24	3	0	0	0	1	0	0	1	1	0	1	0	0.5	14.53	1	2013	2.1	2.8	1	0	2	23	2	0	0	0	1	0	0	1	1	0	1	0	0.5	14.53	1
1164	2010	2.23	5.4	3.33	1	6	55	1	0	0	1	0	0	0	0	2	0	1	0	2	14.52	0.25	2013	2.2	7.1	3.71	0	2	55	0	0	0	0	0	0	0	0	0	0	1	0	0.5	14.52	0
1166	2010	6	3.3	0	1	5	28	0	0	0	0	0	0	0	0	1	0	1	0.06	1.75	14.56	0.142857	2013	0.8	3.3	1	0	0	35	0	0	0	0	1	0	0	1	1	0	1	0.12	0.25	14.56	0
1167	2010	8.76	2.8	2.33	1	3	30	3	0	0	0	1	0	0	0	2	0	1	0.03	2.25	14.46	0.111111	2013	8.3	3.1	1.33	0	0	42	0	0	0	0	0	0	0	0	0	0	1	0	1.375	14.46	0.454545
1168	2010	1.1	3.3	0	0	3	23	0	0	0	0	1	0	0	0	1	0	1	0.44	0.75	14.26	0	2013	0.03	4.8	0.8	0	1	30	0	0	0	0	1	0	0	1	1	0	1	0.83	0.5	14.26	0
1169	2010	7.58	5.4	5.83	0	4	38	1	0	0	0	1	0	0	0	1	0	1	0.1	1.5	14.5	0	2013	6.62	5.4	4.5	0	2	48	3	1	0	0	0	0	0	0	1	0	1	0.41	0.75	14.5	1
1170	2010	9.95	7.2	1.86	0	1	43	0	0	1	0	0	0	1	0	2	0	1	0.37	1.5	14.26	1	2013	7.25	4.3	0	0	0	45	0	0	0	0	1	1	0	0	2	0	1	0	1.5	14.26	1
1171	2010	5.95	4.3	4.2	0	2	70	1	0	0	0	1	1	1	0	3	0	1	0	1	15.3	1	2013	5.28	4.3	4.4	0	1	73	0	0	0	0	1	0	0	0	1	0	1	0.22	0.5	15.3	1
1172	2010	31.14	7.4	4.38	0	2	46	0	0	0	0	0	0	1	0	1	0	1	0.12	1.5	14.97	0.5	2013	4.91	4.9	4	0	0	53	2	0	0	0	1	0	0	0	1	0	1	0.23	0.75	14.97	0.666667
1173	2010	22.35	6.3	4.57	0	3	50	0	0	0	0	0	0	0	0	0	0	1	0	2.25	15.16	0.333333	2013	20.45	6.6	2.5	1	2	60	0	0	0	0	0	0	0	0	1	0	1	0	1.375	15.16	1
1175	2010	7.66	6.7	2.29	0	2	55	1	0	0	0	0	0	0	0	0	0	1	0.81	0.75	15.29	1	2013	9.85	7	3	1	1	52	0	0	0	0	1	0	0	0	2	0	1	0	0.25	15.29	1
1176	2010	1.4	4.8	4.2	0	6	50	1	1	1	1	1	0	0	0	4	0	1	0.28	0.5	14.5	1	2013	0.1	5.8	5	0	3	55	0	0	0	0	0	1	0	1	1	0	1	0.67	0.03	14.5	1
1177	2010	3.2	3.1	7.33	0	5	25	9	1	0	0	1	0	0	0	2	0	1	0.64	0.25	14.98	1	2013	4.3	2.8	7.33	0	6	28	9	0	0	0	0	0	0	0	0	0	1	0.66	0.414	14.98	1
1179	2010	9.2	4.6	0.5	0	3	58	0	0	0	0	1	0	0	0	1	0	1	0.03	0.5	15.01	1	2013	13.6	4.1	0.6	0	2	73	0	1	0	1	0	0	0	0	2	0	1	0	0.5	15.01	1
1181	2010	3.68	4.1	2.25	0	4	46	0	0	0	1	1	0	0	0	2	0	1	0.17	1.6875	14.9	0.555556	2013	2.2	2.3	0	0	0	55	0	0	0	1	1	0	0	0	2	0	1	0.01	0.5	14.9	1
1185	2010	11.05	3.6	7.5	1	2	38	12	0	0	0	0	0	0	0	1	0	1	0.11	0.5	28	1	2013	14.05	3.9	8.75	1	3	40	12	1	1	0	0	0	0	0	3	0	1	0.22	0.25	28	1
1187	2010	10.8	11.3	4.83	1	2	60	0	0	0	1	0	0	0	0	2	0	2	0	0.5	27.52	1	2013	6.08	5.3	3.33	1	2	60	1	0	0	1	0	0	0	0	2	1	1	0.78	0.25	27.52	1
1188	2010	11.97	3.3	1	1	4	52	4	0	1	0	0	0	0	0	2	0	1	0	0.75	26.93	1	2013	5.2	2	4.5	1	2	55	9	0	0	0	0	0	0	0	1	0	1	0.28	1	26.93	1
1189	2010	9.19	6.6	4.14	1	3	62	0	0	1	1	0	0	0	0	3	0	1	0	0.4375	27.18	1	2013	11.36	4.3	3.17	1	2	64	0	1	0	0	0	0	0	1	2	0	1	0.46	0.25	27.18	1
1190	2010	14.21	4.8	2.6	1	1	39	6	0	0	1	0	0	0	0	2	0	1	0.36	0.5	26.81	1	2013	12.55	5.1	4.5	1	4	33	7	0	0	0	0	0	0	0	1	0	1	0.45	0.75	26.81	1
1191	2010	9.28	2.8	3.67	1	2	36	10	0	0	1	0	0	0	0	2	0	1	0.6	0.25	27.18	1	2013	6.52	2.8	3.25	1	2	32	7	1	0	0	0	0	1	1	3	0	2	0.01	0.375	27.18	1
1194	2010	13.77	5.6	5.17	1	2	32	4	1	1	1	0	0	0	0	4	0	1	0.18	0.375	27.08	0	2013	12.6	5.1	4.86	1	0	35	4	1	0	1	1	0	1	0	5	0	1	0.18	0.375	27.08	1
1196	2010	10.05	6.4	4.75	1	6	47	9	0	0	1	0	0	0	0	2	0	2.5	0.31	0.875	27.07	1	2013	10	4.6	5.5	1	5	49	9	0	0	1	0	0	1	0	3	0	1	0.52	0.25	27.07	1
1197	2010	8.25	4.8	3.2	1	4	52	2	1	1	1	0	0	0	0	4	0	1	0.14	0.75	27.07	0.916667	2013	5.13	7.4	6.13	1	0	55	0	0	0	0	0	0	0	0	1	0	2	0.42	0.12	27.07	1
1198	2010	5.66	2.3	11	1	3	27	12	0	0	0	0	0	0	0	1	0	1	0.64	0.125	27.08	1	2013	6.68	2.3	11.5	1	4	26	12	0	1	1	1	0	0	0	4	1	1	0.13	0.12	27.08	1
1199	2010	14.58	7.4	5.44	1	2	50	7	0	0	1	0	0	1	0	3	0	1.5	0.24	0.5	27.19	1	2013	8.14	4.8	4.5	0	2	52	7	0	0	0	0	0	0	0	0	0	2	0	0.25	27.19	1
1201	2010	11.02	6.4	3.71	0	2	42	3	0	1	1	0	0	0	0	2	0	2	0.24	0.25	27.12	1	2013	9.98	6.1	3.83	1	4	45	2	1	1	1	0	0	0	0	4	0	1	0.24	0.25	27.12	1
1202	2010	12.65	8.2	3.44	1	3	36	5	0	0	1	0	0	0	0	2	0	1	0.29	0.875	27.12	1	2013	7.22	5.9	3.5	1	3	40	6	0	0	1	1	0	0	0	3	1	1	0.12	1.125	27.12	1
1203	2010	11.95	6.1	4.29	1	7	44	6	0	0	1	0	0	0	0	2	0	1.5	0.15	0.75	27.12	1	2013	15.12	6.6	4.57	1	2	45	6	1	1	0	1	0	0	0	4	0	1	0.22	0.5	27.12	1
1204	2010	5.1	6.6	5.43	0	2	44	8	0	0	1	0	0	0	0	1	0	1	0.1	0.0625	27.17	1	2013	1.64	5.3	6.8	1	2	45	7	0	1	1	0	0	0	1	3	0	1	0.8	0.125	27.17	1
1205	2010	8.79	4.1	1	1	5	30	0	0	1	1	0	0	1	0	4	0	1.5	0.12	0.5	26.33	0.5	2013	8.58	4.1	1.6	1	2	45	0	1	0	1	1	0	0	0	4	0	2	0.47	0.25	26.33	1
1206	2010	13.91	6.6	2.67	1	1	32	1	0	0	0	0	0	0	0	1	0	1	0.72	0.5	26.6	1	2013	11.56	2.8	0.67	1	2	36	0	1	1	0	1	0	0	0	4	0	1	0.1	0.625	26.6	0.6
1207	2010	10	2.6	4.67	1	3	35	6	1	0	1	0	0	0	0	3	0	1	0.04	0.75	26.92	1	2013	11.2	1.8	4.5	1	1	38	4	1	0	0	1	0	0	0	3	0	1	0.11	1	26.92	1
1208	2010	5.7	2.8	3.5	1	1	27	4	0	1	1	0	0	0	0	3	0	1	0.43	0.5	25.95	1	2013	11.9	3.8	2.25	1	3	30	3	1	0	1	0	0	0	0	3	0	1	0	0.625	25.95	1
1209	2010	10.95	6.1	3.86	1	2	45	5	0	0	1	0	0	1	0	3	0	2	0	0.625	26.6	0.8	2013	14.93	6.4	6.13	1	2	48	0	0	0	0	1	0	1	0	3	0	2	0.7	0.125	26.6	1
1210	2010	11.32	4.3	4.75	1	4	33	6	0	0	1	0	0	0	0	2	0	2	0.07	0.75	26.9	1	2013	14.92	4.3	3.5	1	1	35	5	1	0	0	1	0	0	0	3	0	2	0.05	0.25	26.9	1
1211	2010	3.62	3.3	4.33	1	3	25	8	1	0	0	1	0	0	0	3	0	1.5	0.54	0.375	17.84	0.666667	2013	3.18	3.8	3.67	1	2	27	8	1	1	0	1	0	0	1	4	0	1	0.75	1	17.84	1
1212	2010	9.62	5.3	1.2	0	3	40	5	0	1	0	0	0	0	0	1	0	1	0.13	1.875	16.72	0.8	2013	15.64	5.3	2	1	1	45	4	1	0	1	1	0	0	0	4	0	1	0.09	0.25	16.72	1
1213	2010	16.03	7.6	4.5	1	3	52	9	1	1	0	0	0	0	0	3	1	2	0.41	2.5	17.96	0.6	2013	10.13	5.8	5.5	1	3	56	9	0	0	1	1	1	0	0	4	0	2	0.77	0.312	17.96	1
1214	2010	6.86	7.1	1.86	0	2	42	0	0	1	0	0	1	0	0	2	0	2	0.68	1	17.87	1	2013	7.96	6.3	2	1	0	36	0	1	0	1	1	1	0	0	5	0	1.5	0.1	0.5	17.87	1
1215	2010	4.49	5.6	2.5	0	2	60	3	0	0	1	0	0	0	0	1	0	1	0	0.04	17.95	0	2013	6.92	5.4	4.8	1	2	50	0	0	1	1	1	0	0	1	4	0	1	0.11	0.5	17.95	1
1217	2010	4.59	2.8	2.5	0	1	22	4	1	0	1	0	0	0	0	2	0	2	0.41	1.125	16.18	0.111111	2013	3.76	3.3	1.33	1	4	25	4	1	0	0	1	0	0	0	3	0	2	0.45	0.3125	16.18	1
1218	2010	10.33	8.3	0.44	1	1	54	1	0	0	0	0	0	0	0	1	1	2	0.98	1	17.88	0	2013	14.55	2.3	0.67	1	2	55	1	1	0	1	1	0	0	0	4	0	1.5	0.85	1.25	17.88	1
1220	2010	4.22	5.8	1.4	1	1	42	3	0	0	1	0	0	0	0	2	0	2	0	0.25	16.72	1	2013	2.88	6.6	0.83	1	1	42	2	1	0	1	1	0	0	0	4	1	1	0.11	0.33	16.72	1
1221	2010	3.83	2.8	0.5	1	0	28	1	0	1	1	0	0	0	0	3	0	1	0.92	2	17.87	1	2013	5.94	3.3	2	1	1	30	2	0	0	0	1	0	0	0	2	0	1	0.29	0.5	17.87	0
1224	2010	13.29	5.6	3.17	1	2	38	6	0	0	1	0	0	0	0	2	0	1.5	0.4	1	28.39	0.25	2013	9.67	6.1	2.75	1	3	38	7	1	0	1	1	0	0	0	4	0	2	0.01	0.75	28.39	1
1226	2010	8.96	2.6	1	1	4	48	0	0	1	0	0	0	0	0	2	0	1	0.13	0.25	28.18	1	2013	10.98	2.6	2.67	0	0	50	3	1	0	0	1	0	0	0	2	0	1	0.12	0.125	28.18	1
1228	2010	10.18	5.6	6	1	2	39	7	0	1	0	0	0	0	0	2	0	2	0.1	0.25	27.37	0	2013	11.1	7.1	6.71	1	4	41	7	1	0	1	0	0	0	0	3	0	2	0.03	0.25	27.37	1
1229	2010	12.35	5.3	4.5	1	5	60	7	0	0	1	0	1	1	0	4	1	1	0.02	0.6875	28.2	1	2013	11.49	5.3	5.67	0	2	52	5	0	0	0	0	0	0	0	0	0	1	0.09	0.125	28.2	1
1230	2010	11.1	7.7	4.56	0	1	45	8	0	0	1	0	0	0	0	1	0	2	0	0.125	28.2	1	2013	14.76	7.4	4.5	0	2	42	7	0	0	1	0	0	0	0	1	0	1	0.09	0.062	28.2	1
1234	2010	23.64	5.1	5	1	4	35	7	0	0	0	1	0	0	0	2	0	1	0.41	1	28.15	1	2013	21.86	5.1	6.2	1	2	38	7	1	1	0	0	0	0	0	3	0	1	0.08	0.5	28.15	1
1235	2010	2.97	3.6	2.75	0	3	45	0	0	0	0	0	0	0	1	0	0	1	0.91	0.075	17.36	1	2013	0.01	3.3	0.75	0	2	45	0	0	0	1	0	0	0	1	1	0	1	0.56	0.125	17.36	1
1236	2010	0	5.7	1.86	0	2	46	0	0	0	0	0	0	0	1	0	0	1	1	0.5	16.37	1	2013	0.02	4.4	2	0	2	40	0	0	0	1	0	0	0	1	1	0	1	0.9	0.125	16.37	1
1237	2010	6.07	4.1	6.2	1	6	45	2	0	0	0	1	0	0	0	2	0	1	0.2	1.25	17.51	1	2013	6.78	4.4	3.83	0	4	45	2	0	0	1	0	0	0	0	1	0	1	0	0.5	17.51	1
1238	2010	4.91	3.6	0.75	1	2	60	0	0	1	1	1	0	0	0	4	0	1	0	0.25	16.34	1	2013	5.9	3.6	0.75	1	0	60	0	0	0	1	1	0	0	0	3	0	1	0	0.5	16.34	1
1239	2010	5.88	5.1	3.33	1	3	40	0	0	1	1	1	0	0	1	4	0	1	0.19	1.75	17.39	1	2013	12.65	5.1	2	1	3	40	0	1	1	1	1	0	0	0	5	0	1	0.15	0.75	17.39	1
1240	2010	5.23	5.6	3.4	1	3	40	6	0	0	1	1	0	0	0	3	0	1	0.09	0.875	16.48	1	2013	3.31	5.6	2.5	1	2	42	6	1	0	1	1	0	0	1	4	0	2	0.03	0.875	16.48	1
1241	2010	4.5	2.8	10.33	1	5	25	8	1	0	1	1	0	0	0	4	0	1.3	0	1.125	17.39	1	2013	9.73	2.8	7	1	3	29	8	0	0	1	1	0	0	0	3	1	1.5	0.12	0.75	17.39	1
1242	2010	11.46	7.4	3.75	1	6	63	0	0	0	0	1	0	0	0	2	0	1	0.17	0.75	17.71	1	2013	12.63	5.9	2.86	1	3	67	2	0	1	0	1	0	0	0	3	0	2	0	0.5	17.71	1
1243	2010	15.6	6.9	2.75	1	4	73	3	0	0	1	1	0	0	0	3	0	1	0.71	3	16.89	1	2013	16.11	4.3	1	1	1	45	0	1	0	1	1	0	0	0	4	0	2	0.38	1.5	16.89	1
1244	2010	16.83	5.7	4.14	1	2	38	10	0	1	0	1	0	0	0	3	0	1	0.83	1.125	16.51	1	2013	10.36	6.1	4.33	1	2	43	10	1	1	0	1	0	0	0	4	0	1.7	0	2	16.51	1
1245	2010	3.85	3.3	0	1	2	29	0	1	0	1	1	0	0	0	4	1	1	0.83	1	16.4	1	2013	2.73	1.8	1	1	2	30	0	0	1	0	1	0	0	1	3	0	1	0.27	0.75	16.4	1
1246	2010	5.9	3.8	2.75	1	3	28	8	1	0	0	1	0	1	0	4	0	1	0	0.875	16.98	0.571429	2013	11.75	3.3	3.5	1	2	31	7	1	1	0	1	0	0	0	4	0	1.2	0	2.75	16.98	0.454545
1247	2010	6.71	4.3	2.25	1	3	28	0	1	1	0	1	0	0	0	4	0	1	0	0.125	16.14	0	2013	4.8	3.8	0.75	0	0	30	0	1	0	0	1	0	0	0	2	0	1	0	0.0625	16.14	1
1248	2010	13.43	8.8	2.33	1	3	57	0	0	1	0	1	0	0	0	3	0	1	0	0.5	16.63	0	2013	10.86	10.1	3.2	1	1	61	0	1	0	0	1	0	0	0	3	0	1	0	1	16.63	1
1249	2010	9.33	6.7	2.43	1	4	35	4	0	1	1	1	0	1	0	5	0	1.7	0.42	0.625	16.47	1	2013	10.46	7.4	2.63	1	4	37	4	0	0	1	1	0	0	0	3	0	1	0.04	0.8745	16.47	1
1250	2010	2.14	2.3	0.5	1	5	26	0	1	0	0	1	0	0	0	3	0	1.5	0	0.75	16.11	0.333333	2013	6.25	3.3	2.5	1	4	29	3	1	1	1	1	0	1	0	6	0	1	0.07	2.25	16.11	0.444444
1251	2010	4.98	4.6	0.6	1	5	38	1	0	0	1	1	0	0	0	3	0	1	0	1.5	16.65	0.666667	2013	4.45	5.6	1	1	2	37	1	1	0	0	1	0	0	0	3	0	1	0.25	0.125	16.65	1
1253	2010	7.15	6.4	3.67	1	5	38	9	0	0	1	1	1	0	0	4	0	1	0.25	0.75	16.63	0.333333	2013	6.57	7.9	2.44	1	2	34	0	0	0	1	1	0	0	0	3	0	1	0.11	1.125	16.63	1
1254	2010	7.15	2.8	4	0	5	22	5	0	0	1	0	0	0	0	1	0	1	0.34	0.25	16.44	1	2013	9.31	3.3	3.5	1	3	25	5	0	1	1	1	0	0	0	4	0	1.3	0.04	0.75	16.44	0.5
1255	2010	8.77	5.4	2.83	1	4	38	7	0	0	1	1	0	0	0	3	0	1	0.04	0.75	16.21	0.666667	2013	10.16	5.9	3.29	1	4	34	7	1	1	0	1	0	0	0	4	1	2	0	0.75	16.21	1
1256	2010	9.34	4.3	2	0	2	32	0	0	0	0	0	0	0	1	0	0	1	0.17	1	16.14	1	2013	6.04	4.6	0.75	1	0	38	0	1	0	1	1	0	0	0	4	0	1.5	0	1.1875	16.14	1
1257	2010	7.56	3.3	0.33	1	2	36	0	0	1	1	1	0	0	0	4	0	1	0.67	1.5	16.6	1	2013	8.27	3.8	1.4	1	3	38	2	1	1	0	1	0	0	0	4	0	1	0.11	0.5	16.6	1
1258	2010	12.5	6.6	3.71	1	3	36	8	0	0	1	1	0	1	0	4	0	1	0.12	0.875	16.59	1	2013	12.95	7.1	5.25	1	4	39	10	0	1	1	1	0	0	0	4	0	1	0.62	1.3125	16.59	1
1259	2010	9.76	7.6	1.43	1	2	35	3	0	0	1	1	0	0	0	3	0	1	0	1.125	16.64	1	2013	5.32	8.1	1.43	1	3	40	3	1	0	0	1	0	0	0	3	0	1	0.29	0.625	16.64	1
1260	2010	15.79	7.1	5.38	1	5	42	3	0	0	1	1	0	0	0	3	0	1	0.26	1.0625	16.61	1	2013	10.48	5.6	2.86	1	3	49	3	1	0	1	1	0	0	0	4	0	1	0.03	1.25	16.61	1
1261	2010	8.18	6.8	5.5	1	5	42	9	0	0	0	0	0	0	0	1	0	1	0	0.765	16.56	1	2013	5.46	5.9	2.83	1	3	47	8	1	0	1	1	0	0	0	4	0	1	0.19	0.5	16.56	1
1262	2010	15.87	7.4	2.38	1	2	40	6	0	0	1	1	0	0	0	3	0	1	0	0.6875	16.58	1	2013	13.74	7.6	2.43	1	3	42	6	1	0	1	1	0	0	0	4	1	1	0.59	1.25	16.58	1
1263	2010	10.6	4.8	3.67	1	3	37	1	0	1	1	1	0	0	0	4	0	1.7	0	0.625	16.26	1	2013	11.23	5.8	4.83	1	2	37	10	1	0	0	1	0	0	0	3	0	1	0.3	1.25	16.26	0.2
1264	2010	6.04	4.4	3.4	0	2	45	3	0	0	1	0	0	0	0	1	0	1	0.04	0.875	16.6	0.571429	2013	8.1	5.1	2.67	1	2	46	2	0	0	1	1	0	0	0	3	0	1	0.02	2.5	16.6	0.8
1265	2010	10.1	4.6	3.4	1	2	60	3	0	0	1	1	0	0	0	3	0	1	0.09	1.75	16.2	1	2013	15.16	5.1	2.4	1	1	66	2	0	1	1	1	0	0	0	4	0	1	0	0.5	16.2	1
1266	2010	3.61	2.8	1	1	2	25	0	0	0	0	1	0	0	0	2	0	1	0	0.1875	16.33	1	2013	5.01	2.8	0.5	1	1	26	0	1	1	1	1	0	0	0	5	0	1	0	0.34	16.33	0.367647
1267	2010	26.88	8.2	6.44	1	5	55	5	0	0	1	1	0	0	0	3	0	1	0.2	3.625	16.13	0.172414	2013	22.68	8.2	6.11	1	4	58	5	0	0	1	1	0	0	0	3	0	1	0.5	2.5	16.13	1
1268	2010	3.2	3.3	0	1	6	27	0	1	0	1	1	0	0	0	4	0	1.3	0	1.25	16.48	1	2013	5.68	3.8	0.67	1	3	28	1	0	0	1	1	0	0	0	3	0	1	0	1.1875	16.48	1
1269	2010	4.09	4.6	2	1	3	55	0	0	1	0	1	0	0	0	3	0	1	0	0.375	16.28	1	2013	5.06	3.3	1.75	1	2	64	0	1	1	1	1	0	0	0	5	0	1	0	0.5	16.28	1
1270	2010	8.83	6.6	0.57	1	2	42	0	0	1	1	1	0	0	0	4	0	1	0	1.375	16.61	1	2013	11.56	8.1	1.11	1	3	43	0	0	0	1	1	0	0	0	3	0	1	0	1	16.61	0.5
1271	2010	7	1.8	3.5	1	2	23	3	0	0	0	1	0	0	0	2	0	1	0.25	0.0625	16.09	1	2013	5.92	2.3	2	1	2	32	3	0	0	1	1	0	0	0	3	0	1	0.11	0.531	16.09	1
1272	2010	7	3.8	1.5	1	2	30	3	0	1	0	1	0	0	0	3	0	1.5	0	0.375	16.18	0.333333	2013	5.3	4.8	0.75	1	3	32	2	1	1	1	1	0	0	0	5	0	1	0	0.625	16.18	0.6
1273	2010	7.21	5.3	2.2	0	5	35	6	0	0	0	0	0	0	0	0	0	1	0	0.5	16.2	0	2013	11.5	5.6	2.2	1	2	41	5	1	1	0	1	0	0	0	4	0	1	0	0.75	16.2	0.666667
1274	2010	4.27	6.9	2.88	0	3	45	0	0	0	1	0	0	0	0	1	0	1	0.83	0.25	16.19	0	2013	7.68	7.9	3.5	1	4	48	1	0	0	1	1	0	0	0	3	1	1	0.38	0.75	16.19	1
1275	2010	4.58	1.8	6	0	4	22	7	0	0	0	0	1	0	0	1	0	1	0.22	0.5	16.2	0	2013	5.42	2.8	5	0	0	28	6	0	0	0	0	0	1	0	1	0	1	0	0.75	16.2	1
1276	2010	8.59	5.6	0.67	1	2	48	0	0	0	1	1	0	1	0	4	0	1	0.08	0.875	16.19	0.857143	2013	5.93	7.3	2.88	1	1	50	0	0	0	1	1	0	0	0	3	0	1	0.18	0.625	16.19	1
1277	2010	2.75	2.8	3.5	0	2	27	5	0	0	1	1	0	0	0	2	0	1	0	0.125	16.6	1	2013	0.01	3.3	4.5	1	3	27	6	1	0	1	1	0	0	1	4	0	1.3	0.8	0.75	16.6	0.333333
1278	2010	7.9	7.2	4.38	1	5	54	0	0	0	0	0	0	0	0	1	0	1	0	0.125	17.48	1	2013	5.91	6.4	3.29	0	2	49	0	1	0	1	0	0	0	0	2	0	1	0.4	1	17.48	1
1279	2010	7.07	4.9	4	0	4	47	4	1	0	1	0	0	0	0	2	0	1	0.38	1.5	16.12	1	2013	3.7	3.1	2.5	1	2	49	3	1	1	1	1	0	0	1	5	0	1	0.09	0.75	16.12	1
1280	2010	6.22	3.8	0.33	0	5	30	0	0	0	1	0	0	0	0	1	0	1	0	1	17.26	1	2013	4.62	5.6	0.8	1	2	33	0	0	0	1	1	0	0	0	3	0	1	0.24	0.625	17.26	0
1281	2010	9.6	4.3	1.2	0	3	33	0	0	1	1	0	0	0	0	2	0	2	0.11	1	16.71	1	2013	7.1	5.1	1.6	1	3	35	0	0	0	0	1	0	0	0	2	0	1	0	0.5	16.71	1
1283	2010	0	2.3	2	0	4	41	5	0	0	1	0	1	0	1	2	0	2	0.39	0.375	17.58	0	2013	0.18	3.3	2.25	0	4	43	3	1	1	1	0	0	0	1	3	0	1	0.5	0.5	17.58	1
1284	2010	3.25	3.3	0	0	2	26	0	0	1	1	0	0	0	0	2	0	1	0	0.625	16.63	0.8	2013	6.74	3.3	0	0	0	27	0	0	0	1	0	0	0	0	1	0	1.7	0.03	0.75	16.63	0.666667
1285	2010	7.05	6.6	5.57	0	5	42	8	1	0	1	1	0	0	0	3	0	1	0	1	16.21	0.125	2013	6.2	7.9	3.3	1	2	48	8	0	0	0	1	0	0	0	2	1	2	0.02	0.5	16.21	1
1286	2010	5.03	5.1	2.8	0	4	40	1	0	0	0	0	0	0	0	0	0	2	0	0.875	16.42	1	2013	2.45	5.6	3	1	4	40	1	0	0	1	1	0	0	0	3	0	1.3	0.32	0.875	16.42	1
1287	2010	5.62	7.1	3.29	1	3	48	8	0	0	0	0	0	0	0	1	0	1	0.37	1.25	17.5	1	2013	3.82	7.6	3.29	1	1	49	7	0	0	1	1	0	0	0	3	0	1	0	0.875	17.5	1
1288	2010	6.13	1.3	0	1	3	40	0	0	0	0	1	0	0	0	2	0	2	0	2	17.28	1	2013	6.54	6.6	5	1	3	40	6	0	1	0	1	0	0	0	3	0	1	0	0.5	17.28	1
1289	2010	2.3	6.1	1.33	0	1	40	4	0	1	0	0	0	0	0	1	0	1	0.37	1	15.93	1	2013	1.16	4.8	1.17	0	1	42	4	0	0	0	0	0	0	1	0	0	1	0	2.25	15.93	1
1290	2010	3.68	4.8	2	1	4	35	7	0	0	0	0	1	0	0	2	0	1	0.7	0.75	15.64	1	2013	6.11	4.3	2	1	1	50	0	1	0	0	0	0	0	0	2	0	1	0.29	1	15.64	1
1291	2010	0.8	1.5	1	1	1	30	0	0	0	0	0	0	0	1	1	0	1	0.02	0.8125	15.73	0.0769231	2013	0	3.3	1	0	2	30	0	0	0	0	0	1	0	1	1	0	1	0.45	1	15.73	0
1292	2010	7.96	3.8	1	1	0	30	3	0	0	1	0	0	0	0	2	0	1	0	1.0625	15.96	1	2013	5.85	4.3	1.25	1	2	32	3	0	0	0	1	0	0	0	2	0	1	0	0.75	15.96	1
1293	2010	1.12	5.9	0.2	0	5	29	1	0	0	1	0	0	0	0	1	0	1	0	1.22	15.58	1	2013	0.23	3.8	0.67	1	1	32	0	0	1	1	1	0	0	1	4	0	1	0.23	1.3125	15.58	1
1295	2010	2.76	3.3	1	0	5	28	3	0	0	0	0	0	0	0	0	0	2	0	0.75	15.74	1	2013	1.3	3.8	0.67	1	1	25	1	1	0	0	1	0	0	1	3	0	2	0.02	0.5	15.74	1
1296	2010	5.8	5.1	1.6	1	1	30	3	0	0	1	0	0	1	0	3	0	1	0.01	2	15.5	1	2013	3.35	5.6	2	1	1	35	3	0	0	1	1	0	0	0	3	1	1	0.34	1	15.5	1
1298	2010	14.56	5.8	1.8	1	3	51	1	1	0	0	0	0	0	0	2	0	1	0.19	2	15.64	0.25	2013	16.54	8.2	4.4	1	0	48	2	1	0	0	1	0	0	0	3	0	1	0	2.5	15.64	1
1299	2010	4.66	5.8	1.5	1	1	41	7	1	1	1	1	0	0	0	5	0	1	0.02	1.125	16.49	1	2013	7.76	4.6	2.6	1	3	45	8	1	0	0	1	0	0	0	3	0	1	0	1	16.49	0.25
1300	2010	0.73	5.9	2.43	0	5	55	0	0	0	0	0	0	0	1	0	0	1.5	0	1.25	15.59	0.2	2013	2.26	7.2	4.13	1	2	60	0	1	1	1	1	0	0	0	5	0	2.5	0.24	1	15.59	1
1301	2010	4.3	3.3	0.67	0	4	55	0	0	0	1	0	0	0	0	1	0	1	0.73	0.125	15.59	1	2013	3.72	4.1	1.25	0	1	58	0	0	0	1	0	0	0	0	1	0	1	0.03	0.0312	15.59	1
1303	2010	5.26	2.3	2.5	1	4	27	5	1	0	0	0	1	0	0	3	0	2	0	0.25	16.49	1	2013	7.28	2.3	2	1	1	37	4	1	0	1	1	0	0	0	4	0	2	0	2.5	16.49	0.3
1304	2010	1.68	2.3	0	1	3	27	0	0	0	0	0	0	0	1	1	0	2	0	1	15.68	0	2013	0.04	2.8	0	1	3	28	0	0	0	1	1	0	0	1	3	0	1	0	1.0625	15.68	0.0588235
1306	2010	7.65	2.3	6.5	1	1	23	10	0	1	0	1	0	0	0	3	0	1	0	1.625	15.31	0	2013	4.15	2.3	6.5	1	3	25	10	0	1	0	1	0	0	0	3	0	1	0.04	1	15.31	1
1307	2010	4.78	5.1	4.17	0	2	65	0	0	0	1	0	0	0	0	1	0	1	0.28	6.5	15.99	0.230769	2013	14.78	6.1	3.57	1	2	64	0	1	0	1	1	0	0	0	4	0	1	0	2	15.99	1
1308	2010	13.05	4.9	4.33	1	5	68	0	1	0	1	0	0	0	0	3	0	1.5	0	2	15.82	0.5	2013	4.55	2.9	3.25	1	3	68	0	1	1	0	1	0	0	1	4	0	1.5	0.15	2.25	15.82	1
1309	2010	6.03	4.6	1.4	1	5	36	2	0	0	1	0	0	0	0	2	0	1	0.07	0.25	15.83	1	2013	5.42	3.6	2.75	1	3	40	2	1	0	0	1	0	0	0	3	0	1.5	0	2	15.83	1
1311	2010	10.38	4.6	4	1	3	43	0	0	1	0	0	0	0	0	2	0	1	0	3	15.8	1	2013	10.1	5.6	4	1	1	42	0	0	0	0	1	0	0	0	2	0	1	0	2	15.8	1
1313	2010	17.97	6.8	2.5	1	4	43	5	0	0	0	0	0	0	0	1	0	1	0.23	3	16.11	1	2013	17.16	6.3	4.67	1	1	44	6	1	0	1	1	0	1	0	5	0	1	0.16	3	16.11	1
1314	2010	4.15	3.6	3.75	1	3	50	0	0	1	0	0	0	1	0	3	0	1.3	0.2	1.5325	15.47	0.0212072	2013	2.2	4.9	4.25	1	3	54	1	0	0	0	0	0	0	0	1	0	1	0.12	0.75	15.47	0
1316	2010	6.97	3.8	1.25	1	3	38	0	0	0	1	0	0	0	0	2	1	1	0	2.25	15.37	1	2013	7.6	5.1	1.6	1	0	42	0	0	0	1	1	0	0	0	3	0	1	0	1.25	15.37	0.2
1318	2010	10.58	5.3	4.2	1	4	39	4	0	0	1	0	0	0	0	2	0	1	0.12	1.0625	15.33	0	2013	0	6.9	3.43	0	4	41	5	1	1	1	0	0	0	1	3	0	1	0	0.375	15.33	1
1319	2010	13.94	7.7	5.56	1	6	54	6	0	0	0	0	1	1	0	3	0	1	0.44	3	15.37	0.666667	2013	5.28	7.2	5.56	1	4	56	6	0	0	0	1	0	0	0	2	0	1	0.07	1	15.37	0
1320	2010	10.09	3.1	4.75	1	3	55	0	0	0	0	0	0	0	0	1	0	1	0.31	1	15.27	0	2013	7.58	3.3	6.25	1	4	57	1	1	0	0	1	0	0	0	3	0	1	0.01	3.4	15.27	1
1321	2010	6.4	4.1	3.2	1	2	60	0	1	0	1	0	0	0	0	3	0	1	0.6	1.375	15.84	0.727273	2013	6.91	3.3	2.75	1	0	60	0	1	0	0	1	0	0	0	3	0	2	0.11	0.5	15.84	1
1323	2010	7.16	4.6	3.5	0	4	47	6	0	0	0	0	1	0	0	1	0	1	0.79	1.5	15.31	1	2013	6.28	2.8	1.33	1	7	50	4	0	0	1	1	0	0	0	3	0	1	0.04	0.187	15.31	1
1324	2010	3.74	3.8	4	1	5	28	10	0	0	1	0	0	1	0	3	0	1	0	3.25	15.33	0.384615	2013	2.58	3.8	5.75	1	6	31	10	1	0	0	1	0	0	0	3	0	1	0.4	1.6	15.33	0
1325	2010	9.86	6.7	3.88	1	2	50	4	0	0	1	1	0	1	0	4	0	1	0	2.5	15.31	0.4	2013	8.26	5.4	4	1	5	52	6	1	1	1	1	1	0	0	6	0	1	0.03	1.125	15.31	1
1327	2010	2.58	6.1	3.67	1	4	38	7	0	0	0	0	0	0	0	1	0	1.5	0.21	1.5	15.35	0	2013	1.84	5.6	3.33	1	5	40	7	1	0	1	1	0	0	0	4	0	1	0.4	0.249	15.35	1
1328	2010	6	3.1	1.75	1	2	66	0	0	0	1	0	0	0	0	2	1	1	0	0.875	15.4	0.428571	2013	3.12	2.8	1.67	1	2	70	0	0	0	0	1	0	0	0	2	0	1	0.76	0.75	15.4	1
1329	2010	6.26	3.8	1.5	1	3	38	2	0	0	0	0	0	0	0	1	0	1	0.21	1	15.32	1	2013	4.26	6.3	3	1	3	42	2	0	0	0	1	0	0	0	2	0	1	0.07	1	15.32	1
1330	2010	5.01	2.8	4	1	2	28	8	0	0	0	1	0	1	0	3	0	1	0	2.0625	15.82	0.757576	2013	3.74	3.8	4.5	1	3	30	8	1	0	0	1	0	0	0	3	0	1	0.06	2.5	15.82	1
1331	2010	1.17	3.3	3	1	5	29	8	0	0	0	0	0	0	0	1	0	1	0.46	0.625	15.82	0.8	2013	2.56	4.6	2.8	1	2	34	8	1	0	0	1	1	0	0	4	0	1	0.01	0.5	15.82	1
1332	2010	2.56	3.3	0.33	1	2	30	0	0	1	0	0	0	0	0	2	0	1.5	0	0.625	15.39	1	2013	1.46	4.8	2.6	1	3	33	0	1	0	1	1	0	0	0	4	0	1	0.32	0.75	15.39	1
1333	2010	20.02	9.4	2.7	1	4	52	4	1	0	0	0	0	0	0	2	0	2	0.49	1	16.05	1	2013	14.08	6.1	5	1	3	55	5	1	1	0	1	0	0	0	4	0	1	0.12	3	16.05	1
1334	2010	8.14	3.3	2.5	1	5	43	6	0	0	0	0	0	0	0	1	0	1	0.27	1	16.05	1	2013	11.68	3.8	2.75	1	1	45	5	0	0	0	1	0	0	0	2	0	2	0.08	1	16.05	1
1336	2010	5.98	4.8	2.4	1	2	36	8	0	0	0	1	0	0	0	2	0	1.5	0.01	1	15.81	0.5	2013	4.46	4.8	3.5	1	2	39	7	1	0	0	1	0	0	0	3	0	1.5	0.27	0.6875	15.81	1
1337	2010	7.59	7.2	2.56	1	4	53	0	1	1	1	0	0	0	0	4	0	2	0	1	15.81	1	2013	8.27	6.4	4.29	1	3	56	0	1	1	0	1	0	0	0	4	0	1.5	0.03	1.25	15.81	1
1338	2010	9	6.2	3.13	1	1	40	0	0	0	0	0	0	1	0	2	0	1	0	0.875	16.23	1	2013	7.8	7	4.5	1	2	46	0	1	0	1	1	0	0	0	4	0	1.3	0.17	2.75	16.23	0.818182
1339	2010	3.86	2.3	2	1	5	28	4	0	0	1	0	0	0	0	2	0	1	0	0.75	16.28	0	2013	2.57	2.8	2.5	1	3	31	5	1	0	1	1	0	0	0	4	0	1	0.05	1.25	16.28	0.2
1342	2010	1.18	3.3	2	0	2	87	0	0	1	1	1	1	0	1	4	0	1	0.74	0.5	20.34	0	2013	2.14	3.6	2.5	1	3	35	6	1	0	1	1	0	0	1	4	0	1	0.7	0.625	20.34	1
1343	2010	2.7	5.6	3.17	1	2	37	8	1	0	0	0	1	0	1	3	0	1	0.33	0.625	20.61	1	2013	2.19	6.6	3.67	1	3	37	7	0	0	0	1	0	0	1	2	0	1	0.04	0.75	20.61	0
1344	2010	4.35	5.1	1.17	1	3	38	4	1	0	1	0	0	0	0	3	1	2	0	0.875	20.6	0.428571	2013	5.81	5.6	1.67	1	1	29	4	1	0	1	1	0	0	1	4	1	2	0	0.25	20.6	1
1345	2010	3.28	5.3	3.83	1	1	40	6	1	0	0	1	1	0	1	4	1	1	0	1	20.6	1	2013	4.04	5.3	5.33	1	1	50	6	1	0	1	0	1	0	0	4	1	1.3	0.64	1.25	20.6	1
1346	2010	5.4	1.8	1.5	1	1	25	2	1	0	1	0	0	0	0	3	0	1	0.51	0.375	20.06	1	2013	4.52	2.3	1.5	1	2	20	2	1	0	0	0	0	0	0	2	1	1.5	0	0.625	20.06	0.2
1347	2010	8.43	5.1	2.33	1	1	40	4	1	0	1	0	0	0	0	3	0	1	0	0.375	19.88	1	2013	3.62	4.6	2.2	1	0	45	0	1	0	0	0	0	0	0	2	0	1	0	0.25	19.88	1
1348	2010	4.4	4.6	1.6	0	1	34	0	0	0	1	0	0	0	0	1	0	2	0.66	0.125	20.77	1	2013	3.06	5.6	2.5	1	2	35	0	0	0	0	1	0	0	0	2	0	1	0.1	0.1875	20.77	1
1350	2010	2.48	7.8	3.13	1	1	42	0	1	0	0	0	1	1	1	4	1	1	0.2	0.5	21.27	1	2013	3.85	4.3	4.4	1	2	46	6	1	0	0	1	1	0	0	4	0	2	0	0.0312	21.27	1
1355	2010	2.08	5.6	1.17	0	2	39	0	1	1	0	0	1	0	1	3	1	2	0.9	0.0625	21.38	1	2013	2.33	6.6	1.86	1	1	38	1	1	0	1	0	1	0	1	4	1	1	0.38	1	21.38	1
1360	2010	3.04	5.3	2.33	1	3	44	1	1	1	1	0	1	0	1	5	1	1	0	0.75	19.88	0.25	2013	4.62	6.3	4	1	1	45	3	1	0	1	1	0	0	1	4	0	1	0	0.281	19.88	0.55516
1361	2010	2.64	4.6	1.75	0	1	30	0	1	0	1	0	1	0	1	3	1	1.3	0	0.4375	19.88	1	2013	10.24	3.8	3.25	1	2	35	8	1	0	1	1	0	0	0	4	0	1	0	0.565	19.88	0.663717
1363	2010	1.89	3.1	2.25	1	1	41	0	0	1	0	0	1	0	1	3	1	1	0.29	0.25	20.06	1	2013	2.91	2.1	1	1	2	40	0	1	0	0	0	0	0	1	2	0	1	0	0.625	20.06	1
1364	2010	3.5	3.3	2	1	2	26	5	1	1	1	0	1	0	0	5	0	1	0.38	0.75	19.88	1	2013	1.12	1	5	1	0	30	5	1	0	0	0	1	0	0	3	0	1	0	0.125	19.88	1
1365	2010	8.77	1.8	6	0	2	23	7	0	0	0	0	0	0	0	0	1	1	0.71	1	19.88	0.25	2013	3.5	2.3	2.5	0	3	26	1	1	0	1	0	0	0	1	2	0	1	0	0.125	19.88	1
1366	2010	2.66	4.3	0.67	0	1	50	1	1	0	1	0	1	0	1	3	1	1	0	1.25	20.06	0	2013	1.2	4.9	1.4	1	1	48	1	1	0	0	0	1	1	1	4	0	1	0.37	0.125	20.06	1
1367	2010	5.66	3.8	3.2	0	1	35	5	1	0	1	0	1	0	0	3	0	1	0	0.25	19.88	1	2013	7.86	2.8	3.75	1	2	30	4	0	0	1	0	0	0	0	2	0	1	0	0.3125	19.88	1
1369	2010	0.87	2.3	2.67	0	1	56	0	1	0	1	0	1	0	1	3	1	1.5	0.24	0.4375	21.27	0.857143	2013	0.2	2.8	4	0	1	45	0	0	0	0	0	1	0	1	1	0	1	0	0.125	21.27	1
1370	2010	7.34	4.3	1.75	1	1	40	5	1	0	1	0	0	0	0	3	1	1	0.02	1	21.27	1	2013	1.79	4.3	1.75	1	0	45	5	1	0	0	0	0	0	1	2	0	2	0	0.0625	21.27	1
1371	2010	2.84	3.8	1.75	1	1	30	5	1	0	1	0	1	0	0	4	0	1	0	0.5	21.15	1	2013	2.25	4.3	2.75	1	2	35	7	1	0	0	1	0	0	1	3	1	1	0	0.25	21.15	1
1372	2010	0.5	2.8	0.67	0	1	24	0	0	1	1	0	1	0	1	3	0	2	0.65	0.125	21.19	1	2013	0.96	3.3	1.5	1	0	34	0	1	0	1	1	0	0	1	4	0	1	0	0.125	21.19	1
1375	2010	1.06	2.3	1	0	2	26	0	1	0	0	0	1	0	1	2	1	2	0.35	0.5	21.27	1	2013	1.46	3.6	1	1	1	26	0	1	0	1	1	0	0	1	4	0	1	0.22	0.125	21.27	1
1376	2010	6.27	3.8	0.67	0	0	30	0	0	0	1	0	0	0	0	1	0	1	0	0.5	21.26	1	2013	6.77	3.3	0	1	3	40	0	0	0	1	1	0	0	0	3	1	1	0	0.25	21.26	1
1377	2010	3.16	5.3	2.5	0	2	42	0	1	1	1	0	1	0	1	4	1	1	0	0.3125	21.32	1	2013	5.08	3.3	0	1	1	23	0	0	0	1	1	0	0	0	3	1	1	0	0.25	21.32	1
1378	2010	1.43	3.8	0	1	1	32	0	1	0	1	0	0	0	1	3	1	2.5	0	0.7175	21.27	1	2013	0.56	3.8	0.5	1	2	30	0	0	0	1	1	0	0	1	3	0	1	0.69	1	21.27	0.5
1379	2010	1.76	4.8	1.5	0	2	43	2	1	0	1	0	0	0	1	2	1	2	0.27	0.25	21.19	0.5	2013	3.5	4.6	0.8	1	2	38	0	1	0	1	1	0	0	1	4	1	1.5	0	0.875	21.19	1
1381	2010	8	5.8	4.17	0	2	35	5	1	0	0	0	0	0	1	1	0	2	0	0.125	20.29	1	2013	2.62	5.3	4.5	0	0	40	5	1	0	1	0	1	0	1	3	1	1	0	0.84	20.29	1
1382	2010	4.52	2.8	1	0	1	60	0	1	0	1	0	0	0	0	2	1	2	0	0.625	20.17	1	2013	5.08	2.3	2	1	0	56	0	1	0	1	0	0	0	0	3	1	2	0	1.25	20.17	1
1383	2010	8.84	4.1	1.6	0	4	45	3	1	0	0	0	1	0	1	2	1	2	0.79	0.75	20.71	1	2013	1.34	4.1	1.8	0	1	55	1	0	0	1	0	1	0	1	2	0	1	0.82	0.125	20.71	1
1384	2010	4.04	4.3	1	0	0	36	0	1	0	1	0	0	0	1	2	0	2	0	0.375	20.29	1	2013	2.56	5.3	1.83	1	1	40	1	0	0	0	1	0	0	1	2	1	1	0	0.25	20.29	1
1385	2010	3.8	3.8	1.25	0	2	37	3	1	0	0	0	0	0	0	1	1	1	0	0.5	20.29	1	2013	0.8	3.8	3	1	2	40	1	0	0	1	0	1	0	1	3	0	1	1	0.1875	20.29	1
1386	2010	1.63	2.8	0	0	1	27	0	1	1	0	0	1	0	1	3	0	1	0	0.25	20.39	1	2013	3.2	4.6	1	1	2	30	3	0	1	1	0	0	0	1	3	1	1	0	0.125	20.39	1
1387	2010	4.43	5.8	1.5	0	2	38	0	1	0	1	0	0	0	0	2	1	1	0	0.5	20.29	1	2013	5.46	7.8	1.86	1	2	46	0	1	0	1	0	0	0	0	3	1	1	0	0.75	20.29	1
1389	2010	1.46	4.1	1.25	0	1	40	0	0	0	1	0	0	0	0	1	1	1	0	1	20.22	1	2013	6.46	5.8	4.33	1	1	45	0	1	0	0	1	0	0	0	3	0	1	0.2	0.3125	20.22	0.8
1390	2010	2.01	3.8	1.67	0	2	34	4	1	0	1	0	0	1	1	3	1	2	0	0.5	20.29	1	2013	4.32	4.3	1.33	1	2	37	3	0	0	0	1	0	0	1	2	0	1	0.34	0.125	20.29	0
1391	2010	2.01	3.8	2.25	0	2	32	5	1	1	1	0	1	0	1	4	0	2	0.03	0.25	19.88	0	2013	1.95	5.3	2.6	0	1	32	7	1	0	0	1	0	0	1	2	0	2	0.49	0.1875	19.88	1
1392	2010	2.52	7.6	1.67	0	1	41	2	1	0	1	0	0	0	0	2	1	2	0	1.125	15.27	1	2013	1.99	6.3	1.57	0	1	38	1	1	0	1	0	0	0	1	2	1	1	0	0.125	15.27	1
1394	2010	3.78	1.8	0	0	2	33	0	1	0	1	0	1	0	1	3	1	1	0	1	15.14	1	2013	3.56	2.3	0	1	1	30	0	0	0	0	0	0	0	0	1	0	1	0.71	0.125	15.14	1
1395	2010	5.6	3.8	0.67	0	1	33	0	1	1	1	0	0	0	1	3	1	1	0.13	1.375	15.14	0	2013	4.9	4.8	1.8	1	1	35	2	0	0	0	1	0	0	0	2	1	1	0	0.25	15.14	1
1396	2010	3.14	2.6	0.75	0	2	70	0	1	1	1	0	1	0	0	4	1	1	0.34	1	16.4	1	2013	5.46	4.8	1.86	0	1	80	0	1	0	1	0	1	0	0	3	0	1	0	0.3125	16.4	1
1397	2010	5.57	4.3	0.5	0	1	33	0	1	1	1	0	0	0	1	3	0	2	0	0.375	15.3	1	2013	4.02	5.8	1	1	0	35	0	1	0	1	0	0	0	0	3	0	2	0	0.625	15.3	1
1398	2010	1.96	2	4	0	1	25	4	1	1	1	0	0	0	0	3	1	2	0	1	15.3	1	2013	0.42	2.3	3	1	4	26	4	1	0	1	0	0	0	1	3	1	2	0.14	0.125	15.3	1
1399	2010	4.59	5.6	1.33	0	2	36	5	1	0	1	0	0	0	0	2	1	1	0.11	0.75	15.3	1	2013	6.65	5.1	2	1	3	39	5	1	0	1	0	0	0	0	3	1	1	0	0.187	15.3	1
1400	2010	2.28	2.8	2	0	2	28	6	1	1	0	0	1	0	0	3	1	2	0	0.5	15.27	1	2013	1.32	3.3	2.25	0	2	32	6	1	0	1	0	1	0	1	3	1	2	0	0.25	15.27	1
1401	2010	4.37	5.9	1.29	0	2	44	2	1	0	1	0	0	0	0	2	1	2	0	0.75	15.27	1	2013	2.79	4.8	2.17	0	0	50	0	1	0	1	1	1	0	0	4	0	1	0	0.25	15.27	1
1402	2010	0.47	5.3	0.83	0	3	59	0	1	0	0	0	0	0	1	1	1	2	0.51	0.75	15.27	1	2013	0.68	4.8	1.6	1	2	56	0	0	0	1	0	0	0	1	2	1	1	0.06	0.5	15.27	1
1408	2010	2.47	3.3	0	0	2	25	0	1	0	1	0	1	0	1	3	1	1.5	0.54	0.095	15.88	1	2013	3.24	5.1	1.83	1	1	36	3	1	0	1	1	0	0	0	4	1	1	0.73	0.125	15.88	1
1409	2010	4.54	5.6	1.67	1	3	49	2	1	0	1	0	0	0	0	3	1	2	0	0.5625	15.88	1	2013	3.36	4.1	1.8	1	4	52	2	1	1	0	1	0	0	0	4	1	1	0.04	0.2187	15.88	1
1410	2010	4.91	3.8	0	0	2	31	0	1	0	1	0	1	0	0	3	1	1.5	0.13	1.25	15.88	1	2013	3.33	4.3	0.2	1	3	32	0	1	0	0	0	1	0	0	3	1	2	0.12	0.375	15.88	1
1412	2010	1.6	5.6	0.67	0	2	36	2	1	1	0	0	1	0	1	3	0	2	0.69	0.5	15.88	1	2013	4.33	6.1	1.17	1	4	38	2	1	0	0	0	0	0	0	2	1	2	0.12	0.8125	15.88	1
1413	2010	5.1	5.1	1	0	4	30	0	1	0	0	0	0	0	0	1	1	2.7	0.55	0.8125	15.82	1	2013	3.45	6.2	2.33	0	1	40	4	1	0	1	0	0	0	1	2	0	1.5	0.49	0.25	15.82	1
1415	2010	4.16	6.6	2.83	1	5	38	2	1	1	1	0	0	0	0	4	1	1.7	0	1.5	15.75	1	2013	7.7	7.1	3.29	1	4	40	3	1	1	1	1	0	0	0	5	1	1	0.06	0.469	15.75	1
1422	2010	2.26	4.1	3.6	0	1	35	8	0	0	1	0	1	0	0	2	0	1	0.22	0.3125	23.93	1	2013	2.78	4.6	3.83	1	4	35	9	0	0	1	0	0	0	0	2	1	1	0	0.3125	23.93	1
1423	2010	2.13	2.8	3.67	0	3	48	7	0	0	1	0	1	0	1	2	1	2	0.49	0.125	23.93	1	2013	4.3	2.8	4	0	1	45	7	0	0	0	0	1	0	0	1	0	1	0	0.0625	23.93	1
1425	2010	1.99	3.3	0.5	0	2	36	0	1	1	1	0	1	0	0	4	1	1.3	0	0.625	23.9	1	2013	1.9	3.3	1.25	0	1	36	0	0	0	1	0	1	0	0	2	1	2	0	0.125	23.9	1
1426	2010	1.6	3.8	2.2	0	1	60	0	1	1	1	0	1	0	0	4	0	1	0.84	0.5	23.93	1	2013	2.72	3.8	2.25	0	0	60	0	0	0	1	0	0	0	0	1	0	1	0	0.125	23.93	1
1429	2010	4.6	2	1.33	0	1	35	3	0	0	1	0	1	1	0	3	0	1	0	0.3125	23.92	1	2013	6	2	1	0	2	35	3	1	1	1	0	1	0	0	4	1	1	0	0.2812	23.92	1
1431	2010	2.88	5.6	2.67	1	2	42	3	1	1	1	0	1	0	0	5	1	1.5	0.46	1.25	16.42	1	2013	3.47	9.9	2.11	1	2	43	0	1	0	0	1	0	0	0	3	1	1.5	0.09	0.4375	16.42	1
1432	2010	0.59	2.8	0.33	1	2	30	0	1	0	0	0	1	0	1	3	1	2	0.42	0.9075	16.25	1	2013	2.77	3.3	0.33	0	0	30	0	1	0	0	0	1	0	0	2	0	2	0	0.25	16.25	1
1433	2010	3.11	3.3	1	1	2	31	3	1	1	0	0	1	0	1	4	1	2	0	0.75	16.25	1	2013	5.01	5.4	1.6	1	1	30	4	1	0	1	1	0	0	0	4	1	1.5	0.04	0.375	16.25	1
1434	2010	3.78	7.1	2.71	1	3	40	0	1	0	1	0	0	0	0	3	1	2	0.15	0.75	16.4	1	2013	3.68	7.1	3.63	1	1	42	1	1	0	1	1	0	0	0	4	1	1.5	0.08	0.25	16.4	1
1435	2010	4.25	8.1	1	0	2	45	0	1	0	1	0	0	0	0	2	0	2	0.4	0.5	16.25	1	2013	7.28	5.8	1.43	1	1	60	1	1	0	1	0	1	0	0	4	1	1.3	0.04	0.4062	16.25	1
1436	2010	5.34	2	4	1	4	25	4	1	0	0	0	0	0	0	2	1	1	0	1	16.42	1	2013	1.46	2.3	0	1	2	30	0	1	0	1	1	0	0	0	4	0	1.5	0	0.25	16.42	0.5
1437	2010	1.93	3.3	0	0	3	35	0	1	0	0	0	1	0	1	2	1	1	0.19	0.375	16.27	1	2013	3.17	3.8	0.67	1	1	30	0	1	1	1	1	0	0	1	5	1	1	0.11	0.25	16.27	1
1438	2010	1.69	4.3	0.6	0	1	33	0	1	1	0	0	1	0	0	3	1	3	0.23	0.5	16.27	0	2013	5.16	5.3	0.8	1	1	40	0	1	0	1	1	1	0	0	5	1	1	0.07	0.3125	16.27	1
1440	2010	1.46	2.3	0	1	2	30	0	1	0	0	0	0	0	1	2	1	1	1	0.2825	16.25	1	2013	8.2	2.3	5.5	1	2	26	5	1	0	1	1	0	0	1	4	1	1	0	0.625	16.25	1
1441	2010	3.06	2.3	1	0	3	28	2	1	0	1	0	1	0	0	3	1	2	0	0.595	16.27	1	2013	0.8	3.3	0	1	1	31	0	1	0	0	1	1	0	1	4	1	1	0.34	0.125	16.27	1
1447	2010	0	3.3	1.75	0	0	50	0	0	0	0	0	1	0	1	1	1	1.5	1	0.845	20.29	1	2013	0.2	3.6	2.75	0	1	40	0	1	0	0	0	0	0	1	1	0	1	0	0.125	20.29	1
1449	2010	5.69	4.6	7	0	1	50	3	0	0	0	0	0	0	0	0	0	1	0.2	1.25	19.03	1	2013	1.1	3.8	1.8	0	0	55	0	0	0	0	0	0	0	0	0	0	2	0	0.125	19.03	1
1450	2010	5.46	6.6	4.63	0	0	55	0	0	0	1	0	0	0	0	1	0	1	0.23	0.375	18.8	1	2013	5.95	6.4	5	0	1	66	0	0	0	0	0	0	0	0	0	1	3	0.38	0.1875	18.8	1
1451	2010	1.28	1.8	0	0	0	56	0	0	0	0	0	1	0	0	1	0	1	0.64	1.125	18.86	1	2013	0	1.3	2	0	2	66	0	0	1	0	0	0	0	1	1	0	3	0.72	0.125	18.86	1
1452	2010	2.2	1.8	0	0	2	29	0	0	0	1	0	0	0	0	1	0	1	0.09	1	17.27	0	2013	9.38	1	0	1	1	32	0	0	1	0	1	0	0	0	3	0	1	0.6	0.5	17.27	1
1453	2010	1.42	3.3	0	0	1	35	0	0	1	0	0	0	0	1	1	0	1.5	0.44	0.1875	18.95	1	2013	1.9	3.8	0.75	1	0	32	0	0	0	0	0	0	0	0	1	0	2	0.33	0.5	18.95	0
1454	2010	0.51	7.1	2.38	0	2	27	7	0	0	0	0	0	0	1	0	0	1	0	0.125	18.52	0	2013	1.93	4.9	3.4	0	3	28	7	0	1	0	0	0	0	1	1	0	1	0.03	0.125	18.52	1
1455	2010	2.31	3.8	1	0	3	35	0	0	1	1	0	0	0	0	2	0	2	0.11	0.25	18.51	1	2013	2.62	4.6	1.4	1	0	35	2	0	1	0	1	0	0	0	3	0	1	0.3	0.125	18.51	1
1456	2010	5.66	6.6	3.29	0	3	45	4	0	1	1	0	0	0	0	2	0	2	0.45	1.125	18.44	0.555556	2013	4.9	7.9	4.57	0	2	45	4	0	1	0	0	0	0	0	1	1	2	0	0.125	18.44	1
1457	2010	3	1	3	0	2	50	3	0	0	1	0	0	0	0	1	0	1	0.09	0.5	17.46	0	2013	1.18	1	3	1	0	60	3	0	1	0	1	0	0	1	3	0	2	0.3	0.125	17.46	1
1458	2010	2.4	5.9	2.86	0	1	37	6	0	1	0	0	0	0	0	1	0	1.5	0.93	0.875	22.23	0.857143	2013	6.14	6.1	3.14	0	0	46	6	1	0	1	0	0	0	0	2	0	2	0.81	0.75	22.23	0.333333
1460	2010	9.1	6.3	2.5	0	2	52	0	0	1	0	0	1	0	0	2	0	1.3	0.94	0.5	21.87	0.75	2013	11	7.1	3.5	0	0	58	3	0	1	0	0	0	0	0	1	0	2.5	0.82	0.6875	21.87	1
1461	2010	7.54	8.9	2.1	0	2	65	0	0	1	0	0	0	0	0	1	0	1	0.89	0.75	22.07	1	2013	5.39	10.4	2.83	1	1	67	0	0	0	0	0	0	0	0	1	0	2	0.69	0.1875	22.07	1
1462	2010	16.37	6.1	4.43	0	5	42	5	0	0	0	0	0	0	0	0	0	1	0	2	22.07	1	2013	12.83	7.9	5	0	2	48	6	0	1	0	0	0	0	0	1	0	1.5	0.34	0.375	22.07	1
1463	2010	3.8	8.4	2.88	0	7	50	0	0	0	0	0	0	0	0	0	0	1	0.7	1.25	22.04	1	2013	3.4	8.5	2.44	0	0	50	0	0	0	0	0	0	0	0	0	0	1.7	0.8	1.125	22.04	1
1464	2010	9.13	5.6	4.67	0	4	48	6	0	0	0	0	0	0	0	0	0	1	0.16	1	22.44	0	2013	8.98	6.3	3.83	0	0	53	5	0	0	0	0	0	0	0	0	0	1	0.53	0.25	22.44	1
1465	2010	13.61	8.4	3.43	0	2	46	7	0	0	0	0	0	0	0	0	0	1.5	0.24	1.75	22.18	1	2013	22.16	8.9	2.78	0	1	47	6	0	0	1	0	0	0	0	1	0	3	0.33	0.25	22.18	1
1467	2010	5.82	4.6	3	0	0	40	6	0	0	0	0	0	0	0	0	0	1	0.33	0.125	22.28	1	2013	3.55	5.1	2.5	1	0	40	6	1	0	0	0	0	0	0	2	0	2.5	1	0.5	22.28	0
1468	2010	5.76	3.8	2.5	0	0	40	0	0	0	1	0	0	0	0	1	0	1	0.61	0.625	22.42	1	2013	2.19	4.1	3.5	0	0	45	2	0	1	0	0	0	0	0	1	0	2	0.6	0.75	22.42	1
1469	2010	6.12	5.8	3.29	0	0	55	0	0	0	1	0	0	1	0	2	0	1	0	0.375	22.34	1	2013	10.76	5.8	2.71	0	2	62	0	0	0	0	0	0	0	0	0	0	2	0.44	0.625	22.34	1
1470	2010	5.28	5.1	2.83	0	3	50	7	0	0	1	0	1	0	0	2	0	1	0.7	2	22.26	1	2013	8.5	7.1	2.5	0	0	56	6	0	0	0	0	0	0	0	0	0	1	0.35	0.625	22.26	1
1471	2010	23.73	8.1	4.38	0	2	58	4	0	0	1	0	0	0	0	1	0	1	0.3	3.75	22.61	0.466667	2013	11.34	8.7	6	0	2	65	4	1	1	0	0	0	0	0	2	1	2	0.33	0.5	22.61	1
1472	2010	3.56	3.3	0	0	1	37	0	0	0	1	0	0	0	0	1	0	1.5	0.69	1	22.59	0.5	2013	3.53	4.9	0.8	0	0	45	0	0	0	1	0	0	1	0	2	1	2	0.1	0.25	22.59	1
1473	2010	13.64	4.1	2.2	0	2	50	3	0	1	0	0	0	1	0	2	0	1	0.28	0.125	22.21	1	2013	3.83	3.9	1.4	0	0	54	0	0	1	0	0	0	1	0	2	0	3	0.3	0.166	22.21	1
1474	2010	6.09	4.1	2.5	0	2	44	0	0	1	1	0	0	0	0	2	0	1	0	0.125	22.24	1	2013	7.53	4.3	1.8	1	0	52	1	0	1	0	0	0	0	0	2	0	3	0.15	0.25	22.24	1
1475	2010	4.3	2.3	4.5	0	3	27	9	0	0	1	0	0	0	0	1	0	2	0	0.25	21.93	1	2013	2.39	2.3	6.5	0	0	26	10	0	0	1	0	0	0	1	1	0	1	0.37	0.125	21.93	1
1476	2010	7.69	7.4	2.13	0	2	53	2	0	1	0	0	0	0	0	1	0	1	0	0.5	22.57	1	2013	7.11	5.8	1.17	0	0	58	2	0	0	1	0	0	0	0	1	0	1.5	0	0.375	22.57	1
1477	2010	10.38	4.3	2.6	0	1	38	3	0	1	0	0	0	0	0	1	0	1	0.79	0.5	22.34	1	2013	13.4	6.3	2.29	0	0	40	3	0	1	0	0	0	0	0	1	0	1.5	0.14	1	22.34	1
1478	2010	9.9	3.8	1	0	2	35	0	0	0	0	0	0	0	0	0	0	1	0.13	0.375	20.01	1	2013	7.87	4.6	2.25	1	0	35	3	0	0	0	1	0	0	0	2	0	1.5	0	0.375	20.01	1
1479	2010	8.9	1.8	0	0	2	56	0	0	0	0	0	0	0	0	0	0	1	0	0.25	19.91	0	2013	4.02	1.3	0	0	0	74	0	0	0	0	0	1	0	0	1	1	3	0.03	0.01	19.91	1
1481	2010	7.28	2.1	2	0	0	39	0	0	0	0	0	1	0	0	1	0	1	0.31	1	20.15	0	2013	0	4.9	2.5	0	0	55	1	0	1	0	0	0	0	1	1	0	1	0	0.0625	20.15	1
1482	2010	2.4	3.8	2.67	0	1	27	8	0	0	0	0	0	0	1	0	0	2	0.26	0.125	21.27	0	2013	2.42	4.3	2.5	0	0	34	8	0	0	0	0	0	0	1	0	0	3	0	0.375	21.27	0
1483	2010	15.18	1.8	2	0	0	25	0	0	0	1	0	0	0	0	1	0	1	0.66	0.0625	20.06	0	2013	9.52	2.8	2	1	0	25	0	0	1	0	1	0	0	0	3	0	2.5	0.37	0.28	20.06	0.107143
1484	2010	5.52	4.3	4.4	0	2	36	9	0	0	1	0	0	0	0	1	0	2	0	1.625	21.35	0	2013	8.93	5.8	3.67	0	0	40	8	0	0	1	0	0	0	0	1	0	2	0	0.375	21.35	1
1486	2010	13.25	5.6	4.67	0	5	60	0	0	1	0	0	0	0	0	1	0	1	0	0.5	20.36	1	2013	12.4	3.1	2	0	2	65	0	0	1	0	0	0	0	0	1	1	1	0.11	0.25	20.36	1
1487	2010	10.92	4.8	5.83	0	2	52	4	0	1	0	0	0	0	0	1	0	1	0	0.375	20.73	0	2013	6.95	5.3	4.33	0	2	60	4	0	1	0	0	0	0	0	1	0	1	0.7	0.375	20.73	1
1488	2010	1.73	2.3	3	0	1	30	4	1	1	0	0	0	0	1	2	0	1	0.25	0.1875	22.73	1	2013	1.77	2.8	4	0	0	35	5	0	1	0	0	0	0	1	1	0	1	0.24	0.3125	22.73	0.2
1489	2010	2.36	3.3	0	0	0	25	0	0	0	1	0	0	0	1	1	0	1	0.47	0.125	22.69	1	2013	0.5	3.8	0	0	0	30	0	0	1	0	0	0	0	1	1	0	2	0.85	0.0625	22.69	1
1490	2010	3.06	5.1	2.2	0	0	35	2	0	0	1	0	1	1	1	3	0	1	0.73	0.53125	22.46	0.0588235	2013	2.39	5.9	3	0	0	40	3	0	1	0	0	0	0	1	1	0	2	0.89	0.125	22.46	1
1492	2010	2.58	4.1	0.4	0	3	73	0	0	0	0	0	0	0	0	0	0	2	0.83	0.25	23.08	1	2013	4.8	1.3	0	0	0	75	0	0	0	1	0	0	0	0	1	0	2	0.31	0.125	23.08	1
1493	2010	26.53	4.9	3.4	0	3	40	8	1	0	1	0	0	0	0	2	0	1	0.13	1.25	22.33	1	2013	13.7	5.9	4.17	0	0	41	8	0	1	1	0	0	1	0	3	0	2.5	0.11	0.3125	22.33	0.2
1494	2010	13.63	4.1	3.6	0	3	40	8	0	1	1	0	0	0	0	2	0	1	0	0.875	22.45	0.285714	2013	18.42	4.1	3	0	0	40	8	0	1	0	0	0	0	0	1	0	2	0	0.375	22.45	1
1496	2010	6.73	4.8	4.33	0	2	38	3	0	0	0	0	0	0	0	0	0	1	0	0.75	22.71	0	2013	7.12	4.3	2.5	0	1	41	3	0	1	0	0	0	0	0	1	0	1	0.93	0.0625	22.71	1
1497	2010	4.21	4.6	0.75	0	1	35	0	0	1	1	0	0	0	0	2	0	2	0.05	0.1875	22.65	1	2013	3.63	4.8	0.75	0	0	45	0	0	1	0	0	0	0	1	1	0	2	0.4	0.25	22.65	1
1500	2010	4.37	2.8	0	0	1	27	0	0	1	0	0	0	0	0	1	0	1	0.36	0.25	16.74	0	2013	3.8	2.8	0	1	3	30	0	0	0	1	0	0	0	0	2	0	1	0.56	0.125	16.74	1
1502	2010	9.52	6.3	2.29	0	3	40	4	1	1	0	0	0	0	0	2	0	1	0	0.125	16.57	0	2013	9.84	6.6	4.83	0	3	43	4	0	0	1	1	0	0	0	2	0	1	0.28	0.5	16.57	1
1503	2010	1.67	2.8	0	0	2	32	0	0	0	0	0	0	0	1	0	0	1	0.01	0.03	16.74	0	2013	0.66	3.3	0	0	1	29	0	1	0	1	1	0	0	1	3	0	1	0.08	0.125	16.74	1
1504	2010	7.33	4.1	0.8	0	2	65	0	0	1	1	0	0	0	0	2	0	1	0.02	0.75	16.57	0.333333	2013	3.48	4.8	0.8	0	1	60	0	0	0	1	0	0	0	0	1	0	1	0	1.75	16.57	1
1506	2010	27.94	6.1	2.43	0	2	67	5	0	1	0	0	0	0	0	1	0	1	0	0.5	16.47	1	2013	17.15	5.1	3.83	0	2	62	0	0	1	0	0	0	0	0	1	0	1	0.18	0.5	16.47	1
1508	2010	8.23	3.8	1	0	1	35	3	0	1	1	0	0	0	0	2	0	1	0.02	0.25	16.55	0	2013	9.03	4.8	1.8	0	2	38	4	0	1	0	0	0	0	0	1	0	1	0	0.5	16.55	1
1509	2010	2.47	5.6	1.33	0	3	43	0	0	1	1	0	0	0	1	2	0	1	0.91	0.25	16.47	0	2013	3.8	4.6	1	1	1	42	0	0	1	0	0	0	0	1	2	0	1	0.77	0.25	16.47	1
1511	2010	5.38	5.1	0	0	2	44	0	0	0	1	0	0	0	0	1	0	1	0.39	0.375	16.01	1	2013	9.19	5.6	0	0	1	40	0	0	0	0	0	0	0	0	0	0	1	0.22	0.5	16.01	1
1512	2010	14.18	5.9	1	0	2	57	0	0	1	1	0	0	0	0	2	0	1	0	0.5	15.93	1	2013	13.88	7.9	1.44	0	2	57	0	0	1	0	0	0	0	0	1	0	1	0.15	0.5	15.93	1
1514	2010	8.43	3.6	1.75	0	2	55	0	1	1	1	0	0	0	0	3	0	1	0.25	1	16.07	1	2013	8.16	4.4	2.4	0	1	55	0	1	0	1	0	0	0	0	2	0	1	0	0.75	16.07	1
1515	2010	10.47	7.1	1.25	0	2	44	3	0	0	0	0	1	0	0	1	0	1	0.32	0.5	16.15	0.5	2013	6.23	7	1.88	1	1	48	1	0	0	0	1	0	0	0	2	0	1	0.17	1.35	16.15	1
1516	2010	8.28	5.4	1.6	0	2	45	0	0	0	0	0	0	0	0	0	0	1	0.04	0.25	15.87	1	2013	8.13	5.6	2	0	2	46	0	0	1	1	0	0	0	0	2	0	1	0.16	0.5	15.87	0
1517	2010	12.98	4.8	1.17	0	2	64	0	0	1	1	0	0	0	0	2	0	1	0	0.5	16.03	1	2013	10.16	4.1	1.4	0	0	67	0	0	0	0	0	1	0	0	1	0	1	0	0.75	16.03	1
1518	2010	15.42	6.6	3.14	0	3	40	6	0	0	1	0	0	0	0	1	0	1	0	0.25	15.94	1	2013	16.02	6.1	3	1	1	42	5	0	0	0	0	0	0	0	1	0	1	0	0.875	15.94	1
1520	2010	13.39	5.7	0.33	0	3	52	0	0	1	0	0	0	0	0	1	0	1	0.92	0.375	16.15	1	2013	8.24	4.6	1.2	0	1	57	0	0	0	0	0	0	1	0	1	0	1	0	0.5	16.15	1
1523	2010	33.48	4.5	0.4	0	2	75	0	0	1	1	0	0	0	0	2	0	1	0.05	0.75	16.31	1	2013	33.13	7.7	2	0	0	78	0	1	0	1	1	0	0	0	3	0	1	0	1	16.31	1
1524	2010	2.92	3.8	0.25	1	3	37	0	0	0	0	0	0	0	0	1	1	1	0.55	0.5	16.28	0.5	2013	0.64	2.8	0.67	0	3	40	0	0	0	1	0	0	0	1	1	0	1	0.79	0.5	16.28	0
1526	2010	4.28	5.1	0.83	0	1	38	3	0	1	1	0	0	0	0	2	0	1	0	0.25	16.32	1	2013	3.76	5.9	1.67	0	3	43	3	0	1	0	0	0	0	0	1	0	1	0	0.25	16.32	1
1527	2010	10.57	7.4	2	0	2	55	0	0	0	1	0	0	0	0	1	0	1	0	0.625	16.19	1	2013	18.22	7.9	2.89	0	1	58	1	0	0	0	0	0	0	0	0	0	1	0.04	1.5	16.19	0.5
1528	2010	7.62	5.4	4	0	2	40	6	1	1	1	0	0	0	0	3	0	1	0.42	1	16.42	0.5	2013	8.74	6.4	5.14	0	2	43	5	0	1	0	1	0	0	0	2	0	1	0.3	0.25	16.42	1
1529	2010	0	3.8	0.75	0	2	56	0	1	0	1	0	0	0	1	2	0	1	0.37	0.25	16.74	0	2013	3.67	3.1	3.33	1	3	58	3	1	0	1	1	0	0	0	4	0	1	0.01	0.25	16.74	1
1531	2010	2.28	6.6	1	0	5	52	0	0	1	0	0	0	0	0	1	0	1	0.24	0.25	16.54	1	2013	3.44	8.4	2.38	0	2	55	0	0	0	0	0	0	0	1	0	0	1	0.64	0.5	16.54	1
1534	2010	9.88	7.1	2.29	0	3	42	8	0	0	1	1	0	0	0	2	0	1	0.19	0.5	17.06	0.5	2013	12.59	7.4	3.86	0	2	45	8	1	1	1	1	1	0	0	5	0	1	0	0.25	17.06	1
1535	2010	11.28	4.6	3.2	1	3	41	6	0	0	1	0	0	1	0	3	0	1	0.26	0.25	16.91	1	2013	9.34	5.6	3.6	0	3	43	6	1	1	0	1	0	0	0	3	0	1	0.28	0.25	16.91	0
1536	2010	6.48	3.3	0.4	0	1	56	0	1	1	1	0	0	0	0	3	0	1	0	0.25	16.74	1	2013	6.21	2.5	0.5	0	1	65	0	0	0	0	0	0	0	0	0	0	1	0	0.25	16.74	1
1537	2010	9.94	6.1	2	0	2	38	0	1	1	1	1	0	0	0	4	0	1	0	0.3125	16.74	1	2013	8.65	7.9	2.78	0	1	40	0	1	0	1	1	0	0	0	3	0	1	0.12	0.1875	16.74	1
1538	2010	9.36	6.4	1.38	0	3	48	1	0	1	1	0	0	0	0	2	0	1	0.08	0.5	17.06	1	2013	9.22	6.7	2.89	0	0	49	0	0	0	1	1	0	0	0	2	0	1	0	0.5	17.06	1
1539	2010	3.48	4.2	0.6	0	2	58	0	1	1	1	0	0	0	0	3	0	1	0	0.125	17.08	1	2013	0.76	4.4	1.2	0	2	53	1	0	0	1	1	0	0	1	2	1	1	0.2	0.062	17.08	1
1540	2010	3.89	1.8	0.5	0	1	63	0	0	1	0	0	0	0	0	1	0	1	0	0.375	16.93	1	2013	1.64	2.3	0.33	0	2	60	0	1	0	1	1	0	0	0	3	0	1	0.13	0.25	16.93	1
1544	2010	15.18	6.2	2.86	0	3	45	0	0	0	0	0	0	0	0	0	0	1	0.39	0.5	16.42	0	2013	14.04	6.5	4.88	1	1	47	0	0	0	0	1	0	0	0	2	0	1	0	0.625	16.42	1
1545	2010	7.75	6.8	0.57	0	2	52	0	0	1	0	0	0	0	0	1	0	1	0	0.5	16.42	0	2013	11.7	7.6	1.86	0	1	50	0	0	0	0	0	0	0	0	0	0	1	0.04	0.375	16.42	1
1546	2010	8.88	3.6	0	0	3	60	0	1	1	1	0	0	0	0	3	0	1	0.77	0.75	16.43	1	2013	7	4.6	0.5	0	2	63	0	0	1	0	0	0	0	0	1	0	1	0.58	0.5	16.43	1
1547	2010	9.22	7.2	4.56	1	2	45	3	0	1	1	1	0	0	0	4	0	1	0	0.5	16.42	1	2013	8.99	8.5	4.9	1	3	48	5	0	0	0	1	0	0	0	2	0	1	0.29	0.5	16.42	1
1548	2010	14.67	3.8	1.33	0	3	31	4	0	0	0	0	0	0	0	0	0	1	0.07	0.5	16.42	0.5	2013	19.6	5.3	1.75	1	4	34	5	0	0	0	1	0	0	0	2	0	1	0.25	0.25	16.42	1
1551	2010	4.82	3.8	2.5	0	1	32	4	0	1	1	0	1	0	0	3	0	2	0.32	0.125	18.77	1	2013	3.51	4.3	3	1	3	30	4	1	1	1	1	0	0	0	5	0	2	0.78	0.125	18.77	1
1552	2010	0.02	4.2	6	1	2	57	7	0	0	0	0	1	0	1	2	1	2	0.12	1	17.48	0.5	2013	1.13	2.9	5.25	1	2	66	6	0	0	1	0	1	0	0	3	1	2	0.34	0.3125	17.48	1
1553	2010	4.28	6.3	4.29	1	1	38	3	0	0	1	1	1	0	0	4	1	2	0.15	2.065	17.26	1	2013	3.53	6.6	4.71	1	1	48	2	1	0	0	1	1	0	0	4	0	2	0.23	1.25	17.26	0.8
1555	2010	2.31	4.1	5.17	0	2	68	0	0	0	0	0	1	0	1	1	0	1	0.53	0.75	20.54	1	2013	3.9	5.6	5.14	1	1	75	0	0	1	0	1	0	0	0	3	0	2	0.07	0.5	20.54	1
1556	2010	3.81	2.3	7.5	0	1	28	8	1	0	1	0	0	0	0	2	0	1	0.66	0.125	19.12	1	2013	3.9	2.8	6.5	1	0	34	7	0	0	0	1	0	0	0	2	0	1	0.2	0.75	19.12	1
1557	2010	2.4	3.8	1	1	3	32	0	0	0	0	0	0	0	1	1	1	1	0.35	0.5	18.3	1	2013	2.14	4.6	1.4	1	0	40	0	0	0	0	0	0	0	1	1	1	1	0.41	0.5	18.3	1
2001	2010	3.82	3.3	1.5	0	3	28	2	0	0	1	1	0	0	0	2	0	1	0	0.5	16.95	1	2013	0.92	3.8	1	0	3	30	3	0	0	0	0	0	0	1	0	0	1	0.18	0.5	16.95	1
2002	2010	1.25	3.2	4.5	0	1	50	0	0	0	0	0	0	0	1	0	0	1	0.96	0.25	17.35	1	2013	0.48	2.4	4	0	5	55	1	0	0	1	0	0	0	1	1	1	1	0.11	0.25	17.35	1
2003	2010	4.95	5.9	3.5	0	2	40	4	0	1	0	0	0	0	0	1	0	1	0.12	0.625	17.36	1	2013	3.04	4.8	1	0	4	44	4	0	1	1	0	0	0	0	2	0	1	0.64	0.5	17.36	1
2004	2010	0.1	2.3	0	0	1	55	0	0	1	0	0	1	0	1	2	0	1	0.87	0.25	17.36	1	2013	0.04	2	0.33	0	2	65	0	0	0	0	0	0	0	1	0	0	1	0.92	4	17.36	1
2006	2010	10.5	5.8	1.33	0	4	44	0	0	0	1	0	0	0	0	1	0	1	0	0.25	19.98	1	2013	14.74	6.3	1.71	0	7	47	0	0	0	1	1	0	0	0	2	0	1	0.03	0.375	19.98	1
2007	2010	9.77	6.1	3.83	1	3	46	0	0	1	1	1	0	0	0	4	0	1	0.5	0.25	17.1	1	2013	9.87	6.1	3.57	0	1	42	0	0	0	1	0	0	0	0	1	0	1	0	0.5	17.1	1
2008	2010	19.13	8.6	1.88	1	2	44	4	0	0	0	0	0	0	0	1	0	1	0.08	4	19.05	1	2013	13.77	7.1	1.86	1	6	48	2	1	0	1	1	0	0	0	4	1	1	0.01	1	19.05	1
2009	2010	5.78	4.6	0.4	0	3	30	0	0	0	1	0	0	0	0	1	0	1	0	0.75	18.97	1	2013	4.96	6.1	0.67	1	3	35	0	0	0	0	0	0	0	0	1	0	1	0	0.75	18.97	1
2010	2010	2.71	2.3	0	0	2	27	0	0	1	1	0	0	0	0	2	0	1	0.32	0.5	20.02	1	2013	1.43	2.3	0	0	4	32	0	0	0	1	0	0	0	0	1	0	1	0.72	0.25	20.02	1
2011	2010	2.65	3.3	0.67	0	2	26	2	0	0	0	0	0	0	0	0	0	1	0.19	0.25	20.01	1	2013	1.1	2.8	1.5	0	3	30	3	0	0	1	1	0	0	0	2	0	1	0.55	0.5	20.01	1
2013	2010	5.14	2.3	12	1	3	27	13	0	1	0	1	0	1	0	4	0	1	0.33	2	16.55	1	2013	10.88	5.6	6.6	1	3	35	13	0	1	1	1	0	0	0	4	0	1	0.66	1	16.55	1
2014	2010	2.7	2.3	0.33	0	1	40	0	0	1	1	1	0	0	1	3	0	1	0.72	0.5	16.67	1	2013	6.34	2.3	0.67	0	3	40	0	0	0	1	0	0	0	0	1	0	1	0.27	0.625	16.67	1
2015	2010	5.66	3.8	1	0	4	37	2	0	0	1	1	0	0	0	2	0	1	0.09	0.25	16.68	1	2013	3.57	5.6	0.4	0	4	44	2	0	0	1	1	0	0	0	2	0	1	0.52	0.625	16.68	1
2019	2010	11.66	6.6	3	0	3	50	1	0	1	1	1	0	0	0	3	0	1	0.01	1.25	16.91	1	2013	9.88	5.9	3.29	1	6	60	0	1	0	1	0	0	0	0	3	0	1	0	1.5	16.91	1
2020	2010	7.52	8.2	2.33	0	3	55	1	0	1	1	1	0	1	0	4	0	1	0.13	1.25	16.9	1	2013	9.97	7.4	3.56	0	3	70	0	0	1	1	1	0	1	0	4	0	2.5	0	1	16.9	1
2021	2010	14.63	4.3	0.75	0	2	30	2	0	0	0	0	0	0	0	0	0	1	0	0.75	17.27	1	2013	12.72	4.8	0.4	1	2	28	0	0	0	1	1	0	0	0	3	0	1	0	0.875	17.27	0.714286
2023	2010	4.26	3.3	5.33	0	4	37	5	0	1	0	0	0	0	0	1	0	1	0.37	1.5	16.86	0.5	2013	4.96	3.8	4.25	0	6	38	5	0	0	0	0	0	0	0	0	0	1	0.81	0.375	16.86	1
2024	2010	5.7	3.3	1.5	0	1	67	0	0	0	0	0	0	0	0	0	0	1	0.12	1.8325	16.98	0.590723	2013	6.12	4.3	0.2	1	2	60	0	0	0	1	0	0	0	0	2	0	1	0.03	0.0625	16.98	1
2026	2010	3.8	4.8	2.8	0	6	52	5	0	0	0	0	0	0	0	0	0	1	0.67	1	16.59	0	2013	5.1	5.1	3.83	0	4	54	5	0	0	0	1	0	0	0	1	0	1	0	1.25	16.59	1
2031	2010	2.92	1.8	3	0	2	57	0	0	1	0	0	0	0	0	1	0	1	0.35	0.5	16.98	1	2013	4.31	0.8	0	0	2	50	0	0	0	1	0	0	0	0	1	0	1	0.23	0.625	16.98	1
2032	2010	6.97	4.4	1.67	0	3	42	1	0	1	1	1	0	0	0	3	0	1	0.14	0.625	19.94	1	2013	3.98	5.4	1.33	1	3	52	0	1	0	0	0	0	0	0	2	0	1	0.34	0.5	19.94	1
2035	2010	18.11	7.8	5.71	1	4	42	5	0	0	1	1	0	0	0	3	0	1	0	1.75	19.78	0.857143	2013	18.64	7.8	5.57	0	5	42	5	0	0	1	0	0	0	0	1	0	1	0.13	0.75	19.78	1
2036	2010	6.45	4.3	2.4	0	1	38	6	0	1	0	1	0	0	0	2	0	1	0.4	0.25	20.16	1	2013	4.59	3.8	2.75	1	4	35	6	0	0	0	1	0	1	0	3	0	2	0	0.5	20.16	1
2038	2010	2.7	3.8	0.25	1	2	36	0	1	1	0	0	0	0	0	3	0	1	0.05	0.5	19.75	1	2013	2.81	4.3	0.33	1	4	33	0	0	0	0	0	0	1	0	2	0	3	0.1	0.25	19.75	1
2039	2010	4.01	3.3	1.33	1	3	30	4	0	1	1	1	0	1	0	5	0	1	0.1	0.5	19.8	1	2013	2.7	3.8	0.75	1	5	38	3	0	0	0	1	0	0	0	2	0	1	0.15	0.25	19.8	1
2040	2010	2.18	3.8	2.2	0	5	60	0	0	0	0	0	0	0	1	0	0	1	0.38	0.375	16.6	0	2013	2.01	6.6	4.71	0	4	55	2	0	0	1	1	0	0	1	2	0	2	0.35	0.25	16.6	1
2041	2010	27.34	3.3	0.4	0	2	70	0	0	0	1	0	0	0	0	1	0	1	0	2.5	17.39	1	2013	27.76	4.8	1.17	0	3	80	0	0	0	1	0	0	0	0	1	0	1	0	1.875	17.39	1
2042	2010	9.87	4.8	0.8	1	3	30	0	0	0	1	0	0	0	0	2	0	1	0	1.25	17.41	0.4	2013	11.28	5.1	1.2	1	5	35	0	1	0	1	0	0	0	0	3	0	1	0	0.5	17.41	1
2043	2010	3.96	5.3	3	0	4	48	7	1	0	0	1	0	0	0	2	0	1	0.38	1	16.8	1	2013	0.36	5.3	2.17	0	5	50	6	0	0	1	0	0	0	1	1	0	1	0.81	0.5	16.8	1
2044	2010	2.92	2.3	3	0	3	20	6	1	1	0	0	0	0	0	2	0	1	0	0.75	17.23	1	2013	6.49	2.8	2.5	1	4	30	5	0	1	0	0	0	0	0	2	0	2	0.34	0.1875	17.23	1
2047	2010	3.83	6.6	1.67	0	2	43	1	0	0	0	1	0	0	0	1	0	2	0.67	0.25	19.45	1	2013	2.76	6.9	1.71	0	7	44	0	1	1	1	0	0	1	1	4	0	1.5	0.22	0.5	19.45	1
2048	2010	3.56	1.8	2	0	1	45	0	0	0	1	0	0	1	1	2	0	1	0.9	0.25	17.33	1	2013	5	2.8	2.33	0	1	60	0	0	0	1	0	0	0	0	1	0	2	0.08	0.125	17.33	1
2049	2010	18.74	6.8	3.71	0	2	62	3	0	1	0	1	0	0	0	2	0	1	0	0.75	16.4	1	2013	34.66	12.7	3.83	0	3	65	3	0	0	1	1	0	0	0	2	0	1	0.52	1.75	16.4	1
2050	2010	11.04	2.8	3.33	1	3	30	4	0	0	1	1	0	0	0	3	0	1	0	1	16.52	1	2013	7.26	3.3	2.33	0	3	30	4	1	0	0	1	0	0	0	2	0	1	0	0.5	16.52	1
2051	2010	14.64	5.3	0.6	0	3	37	0	0	1	1	1	0	0	0	3	0	1	0.06	1.25	17.35	1	2013	16.89	5.3	0.8	1	5	37	0	0	0	0	0	0	0	0	1	0	1	0	1	17.35	1
2053	2010	6.9	4.6	1.4	0	1	29	3	0	0	0	1	0	0	0	1	0	1	0.55	1	16.67	1	2013	4.89	2.3	4	0	2	29	3	0	0	1	1	0	0	0	2	0	2	0.09	0.25	16.67	0
2055	2010	12.09	3.3	1.67	0	2	33	0	0	1	0	1	0	0	0	2	0	1	0.02	0.5	17.23	1	2013	9.59	5.3	1.2	0	5	32	0	0	0	0	1	0	0	0	1	0	1	0.01	0.375	17.23	1
2056	2010	0	1.8	1.5	1	2	25	3	0	0	0	0	0	0	1	1	0	1	1	0.5	17.35	1	2013	4.24	3.8	3	0	3	24	2	0	0	1	0	0	0	0	1	0	1	0.58	0.25	17.35	1
2058	2010	2.87	3.3	0.75	0	4	32	1	1	0	1	0	0	1	1	3	0	1	0.47	0.5	16.69	1	2013	1.59	3.3	1	0	5	35	1	0	1	0	1	0	0	1	2	0	1	0.2	0.375	16.69	1
2059	2010	7.44	5.1	4	1	5	38	8	0	0	1	1	0	0	0	3	0	1	0	0.75	16.98	0.666667	2013	10.1	5.1	4	1	7	38	8	0	0	1	0	0	0	0	2	0	1	0	1	16.98	1
2060	2010	22.07	7.1	4	0	4	38	7	0	0	1	1	0	0	0	2	0	1	0	1	16.42	0	2013	19.61	9.8	3.4	0	4	40	6	0	0	1	1	0	0	0	2	0	1	0	0.75	16.42	1
2061	2010	19.06	7.7	2	0	1	45	0	0	1	0	1	0	0	0	2	0	1	0.23	1.25	16.56	1	2013	11.45	6.1	2.14	0	6	56	1	1	0	0	1	0	0	0	2	0	1	0	0.375	16.56	1
2062	2010	7.02	5.9	1.5	0	3	38	2	0	0	0	0	0	0	0	0	0	1	0.62	0.25	16.7	1	2013	6.43	6.7	2.14	1	4	42	2	0	0	0	1	0	0	0	2	0	2	0.62	0.375	16.7	1
2064	2010	1.96	4.8	1.8	0	5	42	4	0	0	1	1	0	0	0	2	0	1	0.95	0.5	16.96	1	2013	0.57	6.3	1.86	0	2	46	4	0	0	1	1	0	0	1	2	0	1.5	0.98	0.25	16.96	1
2065	2010	3.67	2.3	2.5	0	3	29	3	0	1	0	1	0	0	0	2	0	1	0.11	1.5	17.13	0.666667	2013	5.42	2.3	2.5	0	2	30	3	0	0	1	1	0	0	0	2	0	1	0.06	0.5	17.13	0
2066	2010	3.9	2.3	0.5	0	3	35	1	0	1	0	1	0	0	0	2	0	1	0.11	0.5	16.66	1	2013	4.66	2.8	0	0	6	35	0	1	0	0	0	0	0	0	1	0	1	0.31	0.375	16.66	1
2067	2010	64.43	7.4	7	1	3	75	1	0	1	1	1	0	0	0	4	0	1	0.09	4	17.06	1	2013	62	10.1	3.27	1	4	77	0	1	0	0	1	1	0	0	4	0	1	0.07	5	17.06	1
2068	2010	7.8	7.2	4.25	1	2	39	5	0	0	1	1	0	0	0	3	0	1	0.16	1	16.95	1	2013	9.36	7.2	5.25	0	6	42	4	0	0	1	1	0	0	0	2	0	1	0.21	0.3125	16.95	1
2070	2010	10.4	5.9	4.57	0	2	65	0	1	0	1	0	0	0	0	2	0	1	0.59	0.5	16.49	1	2013	10.21	5.1	4.43	0	3	67	0	0	0	1	1	0	0	0	2	0	1	0.21	1.375	16.49	1
2071	2010	8.58	5.6	3.5	1	3	62	0	0	0	0	0	0	0	1	1	0	2	0.57	0.4375	16.39	1	2013	5.66	5.6	2.86	0	5	60	0	0	1	0	0	0	0	0	1	0	1	0.17	0.75	16.39	1
2072	2010	0.05	9.4	2.42	1	2	72	0	0	0	0	1	0	0	1	2	0	1	0	0.5	16.96	0	2013	0.82	10.4	2.83	0	6	53	0	1	0	0	0	0	0	1	1	0	2	0.71	0.5	16.96	1
2073	2010	0	3.8	1.25	1	0	41	1	0	1	0	0	0	0	1	2	0	1	0.89	0.25	17.04	1	2013	0.02	3.8	0.25	0	0	43	0	0	0	0	1	0	1	1	2	1	1	0.69	0.625	17.04	1
2074	2010	2.26	5.8	3.17	1	2	70	4	0	0	1	1	0	0	0	3	1	1	0	1	17.02	1	2013	4.2	7.6	4.83	1	6	55	4	1	0	1	0	0	0	0	3	1	1	0.64	0.5	17.02	1
2075	2010	1.02	6.8	4.17	0	2	35	9	0	0	0	1	0	0	1	1	0	3	0.16	1.7	16.7	1	2013	0.3	7.1	4	0	5	48	7	0	0	1	0	0	0	1	1	0	1	0.39	1	16.7	1
2076	2010	3.2	4.3	0.75	0	3	35	0	0	0	1	0	0	0	0	1	0	2	0.18	1.25	15.39	1	2013	4.36	5.1	1.5	0	4	40	0	0	0	0	0	0	0	0	0	1	3	0	0.5	15.39	1
2077	2010	23.21	7.6	5.57	1	3	40	8	0	0	1	1	0	0	0	3	0	2	0.01	2	16.89	1	2013	21.74	7.1	5.57	1	4	45	10	1	0	0	1	0	0	0	3	0	1	0.35	0.5	16.89	1
2078	2010	14.85	6.6	1.5	1	7	60	0	0	0	1	1	0	1	1	4	0	1	0.26	2	17.11	0.5	2013	4.3	6.9	5.5	1	6	45	8	0	0	1	1	0	0	0	3	1	1	0.41	0.5	17.11	1
2079	2010	5.44	2.3	8.5	1	3	29	13	0	0	0	1	0	1	0	3	0	1	0.23	0.875	17.02	0.428571	2013	5.35	5.6	5.8	1	2	35	13	1	0	1	1	0	0	0	4	1	2	0.17	1	17.02	1
2080	2010	13.22	7.1	3.29	1	6	41	0	1	0	1	1	0	0	0	4	0	2	0	1	16.29	1	2013	7.12	7.1	2.88	1	8	50	0	1	0	1	1	0	0	0	4	0	1.3	0	3.0125	16.29	0.66805
2081	2010	4.99	4.6	4	1	3	22	12	1	0	0	1	0	1	0	4	1	1	0	1	17.63	1	2013	0.8	1.8	6.5	1	4	25	13	0	0	0	1	0	0	1	2	1	1	0.05	0.0938	17.63	1
2082	2010	3.91	5.6	1.14	1	4	43	0	0	0	0	1	0	0	0	2	0	2	0.07	1.5	15.41	1	2013	2.14	5.9	0.86	1	3	46	0	0	0	1	1	0	0	1	3	0	2	0.33	0.5	15.41	1
2083	2010	4.78	10.4	2.31	1	10	40	0	0	0	0	1	0	0	0	2	0	1	0.32	1	17.56	1	2013	6.21	8.1	2.22	1	8	45	3	0	0	1	1	0	0	0	3	1	1	0.57	0.5	17.56	1
2084	2010	3.26	5.6	3	1	4	80	0	0	0	1	1	1	1	1	5	1	1	0.34	1	17.82	0	2013	2.05	4.6	4.17	1	4	50	0	1	1	0	1	1	0	1	5	1	2	0	0.5	17.82	1
2085	2010	9.65	5.1	1	1	1	45	0	0	0	1	1	0	0	0	3	1	1	0	1	17.05	1	2013	8.81	5.6	1.29	1	4	43	3	0	0	1	1	0	0	0	3	0	1	0	0.5	17.05	1
2086	2010	6.66	3.1	3.5	1	1	45	0	0	0	0	1	0	0	0	2	0	1	0	0.5	17.48	1	2013	2.1	5.1	6.67	1	2	50	0	0	0	1	1	0	0	1	3	0	1	0.17	0.5	17.48	1
2087	2010	7.38	4.6	5	1	4	45	7	1	0	1	1	0	0	0	4	0	1	0.57	0.5	16.91	1	2013	3.24	6.3	2.33	1	6	40	6	1	0	1	1	0	0	1	4	0	1	0.21	0.5	16.91	1
2088	2010	3.36	2.8	0.33	1	6	38	0	0	0	0	1	0	1	0	3	0	1	0.29	1	16.31	1	2013	4.6	5.3	1	1	3	27	0	0	0	0	1	0	0	0	2	1	1	0	1.5	16.31	0.5
2089	2010	6.59	6.4	4.57	1	8	39	12	0	0	1	1	1	0	0	4	0	1	0.08	1.5	17.12	1	2013	5.55	6.1	3.86	1	9	42	13	0	1	1	1	0	0	0	4	0	1	0.43	1.0625	17.12	1
2090	2010	4.98	3.6	1.75	1	2	55	0	0	0	1	1	0	0	0	3	0	1	0	0.75	16.37	1	2013	1.4	5.6	0.71	1	4	55	0	0	0	1	1	0	0	1	3	0	1	0.27	0.75	16.37	1
2091	2010	7.08	4.3	0.6	1	4	30	0	1	0	0	1	0	1	0	4	0	1	0	1	17.03	1	2013	2.51	4.3	2.75	0	9	37	10	1	0	1	0	0	0	1	2	1	1	0	0.95	17.03	1
2093	2010	6.67	3.8	3.67	1	3	28	6	0	0	0	1	0	0	0	2	0	1	0.08	1.25	17.06	1	2013	4.74	4.6	2.5	1	6	30	4	0	0	1	1	0	0	0	3	1	1	0	0.75	17.06	1
2094	2010	8.18	3.8	2	1	4	75	0	1	0	0	1	0	0	0	3	0	2	0.15	0.4375	15.9	1	2013	6.72	1.3	0	1	5	75	0	0	0	0	1	0	0	0	2	0	1	0	0.5	15.9	1
2095	2010	0.9	3.3	1.33	1	4	22	4	0	0	0	1	0	1	1	3	0	1	0.29	0.625	17.46	0.6	2013	3.74	4.8	1.5	1	7	33	5	1	0	0	1	0	0	0	3	1	2	0.61	0.5	17.46	1
2096	2010	6.32	5.9	0.67	1	2	47	0	0	0	1	1	0	0	0	3	0	1	0.03	0.75	16.86	1	2013	7.49	6.1	2.17	1	6	50	0	1	1	1	1	0	0	0	5	1	1	0	0.75	16.86	1
2097	2010	7.76	9.9	1.23	1	3	48	0	0	0	0	1	0	0	0	2	0	1.3	0.12	3	16.69	0.666667	2013	4.16	5.6	1.25	1	3	60	0	0	0	0	1	0	0	0	2	0	2	0	0.25	16.69	1
2098	2010	1.96	6.2	3.29	0	2	70	0	0	1	0	1	0	0	1	2	0	1	1	1.5	16.56	1	2013	4.91	5.9	4.14	0	3	60	1	0	0	1	1	0	0	0	2	0	2	0.08	0.25	16.56	1
2099	2010	30.06	7.9	1.22	0	2	48	0	0	0	1	0	0	0	0	1	0	1	0	2	17.29	1	2013	39	9.4	0.8	1	4	44	1	1	0	1	1	0	0	0	4	0	1	0.08	1	17.29	1
2100	2010	3.54	10.7	3.92	1	4	50	0	0	0	0	1	0	0	1	2	0	1	0	1.125	17.38	1	2013	5.06	9.3	5.27	1	5	65	0	1	1	1	0	0	0	0	4	0	1.3	0	4	17.38	0.25
2102	2010	7.16	6.6	1.17	1	6	42	3	1	0	1	1	0	0	0	4	0	1	0.07	1.75	17.11	0.714286	2013	3.79	6.4	1.71	1	3	35	3	1	1	1	0	0	0	0	4	0	1.5	0	0.625	17.11	0.8
2103	2010	8.5	10.1	4.2	1	4	55	0	0	0	0	1	0	0	0	2	0	1	0.38	2.5	17.02	0.6	2013	8.31	8.8	5.33	1	7	60	3	0	0	1	1	0	0	0	3	1	1	0.17	0.75	17.02	1
2104	2010	3.46	2.8	3.33	1	2	30	5	0	0	1	1	0	0	0	3	1	1	0.05	0.75	16.28	1	2013	1.1	2.8	2	1	9	38	4	1	0	0	1	0	0	0	3	0	1.5	0.22	1.0625	16.28	0.529412
2105	2010	6.35	5.6	4.86	1	5	64	3	1	0	0	1	0	0	0	3	0	2	0.24	1.5	17.84	1	2013	3.61	6.1	5	1	4	50	2	0	0	1	1	0	0	0	3	0	2	0	0.55	17.84	1
2106	2010	9.24	6.8	4.5	1	3	47	6	0	0	1	1	0	0	1	3	0	1	0	1	16.51	1	2013	4.38	8.6	4.5	1	4	57	6	1	0	1	1	0	0	0	4	1	1.7	0	2.5	16.51	1
2110	2010	9.32	5.6	5.83	1	2	29	10	0	0	0	1	0	0	0	2	0	1	0.02	0.75	16.71	0.333333	2013	8.37	6.6	4.71	1	5	32	10	0	1	1	1	0	1	0	5	0	2	0.05	0.75	16.71	1
2112	2010	7.17	4.6	0.8	0	3	35	0	0	1	0	1	0	0	0	2	0	1	0.08	0.375	17.23	1	2013	13.05	5.4	0.83	1	3	38	0	0	0	1	0	0	0	0	2	1	1	0.01	0.5	17.23	1
2113	2010	10.18	5.8	3.5	0	4	35	4	1	1	1	0	0	0	0	3	0	1	0.01	0.825	16.39	1	2013	13.6	6.1	3.14	0	6	39	4	1	0	0	1	0	0	0	2	0	1	0	0.375	16.39	1
2114	2010	13.71	8.5	5	1	3	48	4	0	1	0	1	0	1	0	4	0	1	0.58	2.5	16.36	1	2013	10.55	10.7	3.45	0	5	52	3	0	0	1	1	0	0	0	2	0	1	0.17	1.25	16.36	1
2115	2010	16.27	7.1	2.25	0	3	46	2	0	0	1	0	0	0	0	1	0	1	0	1.375	17.38	1	2013	9.03	5.1	0.67	0	3	47	0	1	0	1	0	0	0	0	2	0	1	0	0.75	17.38	1
2116	2010	4.26	6.4	4.86	0	3	56	3	0	0	1	0	0	0	0	1	0	1	0.49	1	16.53	1	2013	1.64	5.2	3.83	0	2	70	4	0	0	1	1	0	0	1	2	0	1	0.84	1	16.53	1
2117	2010	2.77	6.7	3.5	1	3	40	5	0	0	0	1	0	0	1	2	0	1	0	0.75	17.15	1	2013	0.07	5.4	4.29	0	3	45	6	1	1	0	0	0	1	1	3	1	1	0.84	0.125	17.15	1
2119	2010	1.54	3.3	1	1	5	28	2	0	0	1	1	0	1	0	4	0	1	0	1	16.62	1	2013	2.26	3.8	1	1	6	30	2	1	0	0	1	0	1	1	4	1	1	0.01	0.5	16.62	1
2120	2010	4.8	3.8	0.25	1	2	28	0	0	0	0	1	0	0	0	2	0	2	0.11	0.5	16.35	1	2013	0.18	3.8	0.25	1	6	30	0	0	0	0	1	0	0	1	2	1	1.5	0.11	1.8125	16.35	0.862069
2121	2010	6.13	3.3	0.33	0	2	30	0	0	1	0	0	0	0	0	1	0	1	0.16	0.25	16.71	1	2013	5.62	4.8	0.8	0	3	36	2	0	0	1	1	0	0	0	2	0	1	0.1	0.245	16.71	1
2122	2010	8.44	3.3	1.33	0	4	32	2	0	1	1	0	0	0	0	2	0	1	0.08	1	17.09	1	2013	6.24	3.8	1.5	0	2	32	4	1	0	0	0	0	0	0	1	0	1	0.05	0.1875	17.09	1
2123	2010	7.2	5.6	2.83	0	2	56	0	0	1	0	0	0	0	0	1	0	1	0.12	0.75	16.42	1	2013	9.66	5.6	1.5	0	2	53	0	0	0	1	1	0	0	0	2	0	1	0	1.25	16.42	1
2127	2010	3.72	7.2	1.13	0	4	62	0	0	0	1	0	0	0	0	1	0	2	0.35	0.75	16.68	1	2013	3.66	6.4	1.57	0	2	63	1	0	0	0	0	0	1	0	1	0	1	0.5	1	16.68	1
2128	2010	2.45	6.4	7.57	1	1	62	0	0	0	0	1	1	0	1	3	0	1	0.39	1.25	16.53	1	2013	1.6	2.6	7.67	1	0	60	0	0	0	0	1	0	0	1	2	0	2	0.52	0.5	16.53	1
2129	2010	3.52	3.1	4.5	0	2	35	4	0	0	1	0	1	0	0	2	0	1	0	0.03	10.58	1	2013	6.41	4.1	4.75	0	5	35	4	0	0	1	0	1	0	0	2	0	1	0	0.125	10.58	1
2130	2010	5.49	3.6	2	0	3	40	0	0	0	1	0	1	0	0	2	0	2	0	0.03	11.53	1	2013	7.72	2.8	0.67	1	5	42	0	0	0	0	0	1	0	0	2	0	2	0	0.25	11.53	0
2131	2010	2.56	2.3	5.5	0	2	26	3	1	0	1	0	1	0	0	3	0	1	0	0.03	11.58	1	2013	0	2.3	3.5	0	6	28	0	0	0	0	0	1	0	1	1	1	1	0.54	0.01	11.58	1
2132	2010	3.52	3.3	3.33	0	3	44	1	0	0	1	0	1	0	0	2	0	1	0.49	0.125	11.32	1	2013	3.54	4.1	2	0	8	51	4	0	0	0	0	1	0	1	1	0	1	0	0.5	11.32	1
2133	2010	5.91	2.3	0	0	3	25	0	1	0	1	0	1	0	0	3	0	2	0	0.125	11.16	1	2013	7.91	3.8	1.67	0	6	27	0	0	0	0	0	1	0	0	1	0	1	0	0.25	11.16	1
2134	2010	1.3	2.1	1.67	1	3	68	0	1	0	0	1	1	0	0	4	0	1	0	0.5	10.58	1	2013	1.99	2.1	1.33	1	4	70	0	0	0	0	0	1	0	1	2	1	1	0	0.125	10.58	1
2137	2010	1.11	1.3	4	1	1	25	7	0	1	0	0	1	0	0	3	0	1	0.07	0.03	11.27	1	2013	2.7	3.3	6	0	3	28	7	0	0	1	1	1	0	1	3	0	1	0.65	0.125	11.27	1
2138	2010	0	1.8	1	0	2	38	1	1	0	1	0	1	0	1	3	0	1	1	0.5	10.88	1	2013	0	1.8	1	0	4	48	1	0	0	1	0	1	0	1	2	0	1	0.48	0.5	10.88	1
2139	2010	0.18	2.6	7	0	2	37	4	0	1	0	0	1	0	1	2	0	1	0.8	0.03	10.61	1	2013	0	2.6	8	0	2	37	5	0	0	0	0	1	0	1	1	0	1	0.2	0.01	10.61	1
2140	2010	4.12	2.6	1.67	1	0	58	0	1	1	1	0	1	0	0	5	0	2	0	1.25	11.13	1	2013	3.53	1.3	0	1	2	70	0	1	0	0	1	1	0	0	4	0	2	0.28	0.5	11.13	1
2142	2010	4.4	3.3	4.67	1	2	28	7	0	0	1	1	0	1	0	4	0	1	0	0.25	10.79	1	2013	0.4	3.8	4.33	0	4	30	7	0	0	1	0	1	0	1	2	0	2	0.48	0.6	10.79	1
2144	2010	5	4.8	3.5	1	3	38	1	1	0	1	1	0	0	0	4	0	1.5	0	0.75	10.43	1	2013	7.5	6.8	2.71	0	4	46	2	0	1	1	0	1	0	0	3	0	1	0	0.5	10.43	1
2145	2010	0.67	2.1	2.33	1	1	30	3	0	0	1	1	1	0	1	4	0	1	0.4	0.1875	10.44	1	2013	1.71	2.1	2.33	1	3	30	2	0	0	1	0	1	0	1	3	0	1	0.43	0.5	10.44	1
2146	2010	1.46	3.1	4.25	0	2	70	0	0	0	1	0	1	0	0	2	0	2	0	0.25	10.78	1	2013	3.21	1.8	0	0	5	61	0	0	0	0	0	1	0	1	1	0	1	0	0.125	10.78	1
2147	2010	0.56	1.3	0.5	0	2	65	1	0	0	1	0	1	0	1	2	0	1	0.41	0.0625	10.46	1	2013	2.07	2.8	2	1	6	70	0	0	0	1	0	1	0	1	3	0	1	0.56	1	10.46	1
2148	2010	7	5.6	5.5	0	4	60	1	1	1	0	0	1	0	0	3	0	2	0.17	0.1	11.27	1	2013	2.2	4.6	4.8	0	2	50	0	0	0	1	0	1	0	0	2	0	1	0.3	0.25	11.27	1
2150	2010	0.06	0.8	0	0	0	55	0	0	1	1	0	1	0	1	3	0	1	0.73	0.25	10.6	1	2013	0	0.8	0	0	0	60	0	0	0	0	0	1	0	1	1	0	1	0.6	0.1875	10.6	1
2151	2010	0	1.3	0	0	2	70	0	0	1	0	0	1	0	1	2	0	2	1	0.25	10.98	1	2013	0.1	1.5	0	0	4	78	0	0	0	0	0	1	0	1	1	1	1	0.51	0.3333	10.98	1
2152	2010	2.12	2.8	1	1	5	35	2	1	0	0	0	1	0	0	3	0	1	0.82	0.5	10.36	0	2013	3.31	3.3	1.33	1	7	35	2	0	0	0	0	0	0	1	1	0	2	0.19	0.25	10.36	1
2153	2010	0.67	2.8	2	0	2	37	6	0	0	1	0	1	0	1	2	0	1	0.59	0.0625	10.53	1	2013	2.9	3.8	7	0	3	35	7	0	0	0	1	1	0	1	2	0	1	0.15	0.25	10.53	1
2155	2010	0	1.8	6	0	2	32	3	0	0	0	0	1	0	1	1	0	1.5	0.38	0.1875	10.9	0.333333	2013	0.36	1.8	3	1	1	40	3	0	0	0	0	1	0	1	2	0	1	0.52	0.0625	10.9	1
2157	2010	3.04	3.6	7.25	0	2	50	0	1	1	0	0	0	0	0	2	0	2.5	0	0.5	11.56	0.5	2013	2.7	2.6	7	0	2	54	0	1	0	0	0	1	0	0	2	0	1	0	0.1667	11.56	1
2159	2010	1.1	1	0	0	2	82	0	0	0	1	0	0	0	0	1	0	2	0.65	0.0625	11.3	1	2013	0	1	1	0	4	83	2	0	0	0	0	1	0	1	1	1	1	0	0.125	11.3	1
2160	2010	4.52	8	4.13	0	2	50	0	0	0	1	0	0	0	0	1	0	1	0	0.25	11.04	1	2013	1.6	8	4.56	0	6	50	0	0	0	1	0	1	1	1	3	0	1	0.12	0.25	11.04	1
2161	2010	0.5	3.6	5.75	0	1	50	0	0	1	0	0	1	0	1	2	0	2	0.04	0.125	11.24	1	2013	2.4	3.6	7.5	0	2	50	0	0	0	0	0	1	0	1	1	0	3	0.48	0.0625	11.24	1
2162	2010	5.56	7.8	4	1	0	50	0	0	1	1	1	1	0	0	5	0	1	0	1.125	11.3	1	2013	7.8	8.1	4.56	1	7	55	1	0	0	1	1	1	0	0	4	0	1.5	0	2.04	11.3	1
2163	2010	3.2	3.3	5	1	4	27	0	1	0	0	0	0	0	0	2	0	2	0	0.0125	11.37	0	2013	0	3.3	5.33	0	3	31	1	0	0	0	0	1	0	1	1	0	1	0.04	0.0313	11.37	1
2164	2010	3.3	4.9	3	0	2	53	0	0	0	1	0	0	1	0	2	0	1	0	0.53	11.36	1	2013	1.3	3.8	1.33	0	4	55	0	0	0	1	0	1	0	1	2	0	1	0.04	0.25	11.36	1
2166	2010	2.71	2.8	4.67	0	4	28	12	0	0	1	0	1	0	0	2	0	1	0	0.5	11.16	1	2013	4	1.8	1.33	0	3	30	0	0	0	1	1	1	0	1	3	0	1	0.01	0.0625	11.16	0
2167	2010	0.5	2.8	1.67	0	3	32	4	0	0	1	0	1	0	1	2	0	1	0.65	0.05	11.17	0	2013	1.3	2	1	0	2	32	0	0	0	0	1	1	0	1	2	0	1	0.24	0.0625	11.17	1
2170	2010	0.02	2.8	3	1	1	35	0	0	1	0	0	1	0	1	3	0	1	1	0.1	11.03	1	2013	0.1	3.3	4	0	1	36	7	0	0	1	0	1	0	1	2	0	1	0.98	0.17	11.03	1
2171	2010	6.32	0.5	0	1	1	64	0	0	0	1	0	1	0	1	3	0	1.5	0.49	1	10.82	0.25	2013	2.42	0.8	0	0	2	60	0	0	0	0	0	1	0	1	1	0	1	0	0.25	10.82	1
2172	2010	3.01	2.3	0	1	4	25	0	0	0	0	1	1	1	0	4	0	1.5	0	0.5	10.83	1	2013	5.17	3.3	1	1	6	28	0	0	0	0	0	1	1	0	3	0	1	0	0.75	10.83	1
2173	2010	7.36	5.6	2	1	3	43	5	0	0	1	0	1	0	0	3	0	1	0.12	0.625	11.4	0.2	2013	3.5	6.6	2.29	0	6	44	5	0	0	0	0	1	0	1	1	0	1	0.28	0.1875	11.4	1
2174	2010	11.24	5.4	3.5	1	0	50	0	0	1	1	1	1	0	0	5	0	2.5	0	0.75	10.67	1	2013	16.13	5.9	3	1	4	48	0	0	0	0	0	1	1	0	3	0	2	0	0.75	10.67	1
2175	2010	4.84	3.3	1	0	2	29	0	1	0	1	0	1	0	0	3	0	2	0	0.25	10.73	1	2013	6.26	3.6	1.33	0	3	35	0	0	0	1	0	1	0	0	2	0	1	0	0.125	10.73	1
2176	2010	8.38	4.6	1.83	0	2	45	1	1	1	1	0	1	0	0	4	0	1	0	0.25	10.53	1	2013	11.91	3.6	2.2	1	6	57	0	0	0	1	1	1	0	0	4	0	1	0	1	10.53	1
2177	2010	4.66	1.8	1.5	1	4	54	3	1	1	1	0	0	0	0	4	0	1.5	0	0.9375	11.27	1	2013	10.3	1.8	1	1	3	57	2	0	0	0	1	1	0	0	3	0	1	0	0.125	11.27	1
2178	2010	2.2	3.6	4.5	0	3	60	3	1	0	0	0	1	0	0	2	0	1	0	0.02	11.5	1	2013	4.3	3.9	3.8	0	4	65	0	0	0	0	0	1	0	0	1	0	1	0.16	0.0625	11.5	1
2179	2010	3.86	4.1	2.4	0	5	55	1	1	0	1	0	1	0	0	3	0	2	0	0.25	11.3	1	2013	3.7	4.9	2.6	0	6	60	0	0	0	0	1	1	0	1	2	0	1	0	0.0626	11.3	1
2180	2010	0.8	4.4	3.83	0	3	60	1	0	0	0	0	1	0	1	1	0	1	0	0.1	10.48	0	2013	0.02	2.8	7	1	1	55	0	0	0	0	0	1	1	1	3	0	1	0.37	0.22	10.48	1
2181	2010	2.2	2.8	4	0	3	28	4	0	0	1	0	1	0	0	2	0	1	0.17	0.0625	10.77	1	2013	2.22	2.8	3.67	0	6	32	4	0	0	1	0	0	0	0	1	0	1	0.12	0.0625	10.77	1
2183	2010	0	0.5	0	0	2	69	0	0	0	0	0	1	0	1	1	0	1	0.86	0.1	11.23	1	2013	0	1.3	4	0	3	70	0	0	0	0	0	1	0	1	1	0	1	1	0.125	11.23	1
2185	2010	6.1	7.4	4.38	1	5	40	6	0	1	0	1	1	1	0	5	0	1	0	1	10.81	1	2013	12.03	7.9	4.33	1	4	45	5	0	0	0	0	1	1	0	3	0	1.5	0.47	0.75	10.81	1
2186	2010	0.03	2.6	4.33	0	2	30	0	1	0	0	0	1	0	1	2	0	2	0.13	0.05	11.28	1	2013	0	1.6	3.5	0	2	37	0	0	0	1	0	1	0	1	2	0	2	0	0.25	11.28	1
2188	2010	0.1	1	9	0	1	18	9	0	1	0	1	1	0	1	3	0	1	1	0.05	11.05	1	2013	2.72	1	9	1	2	21	9	1	0	1	1	1	0	0	5	0	1	0.24	0.875	11.05	0.428571
2189	2010	1.91	1.8	0	0	3	53	0	0	0	1	0	1	0	0	2	0	1	0	0.125	10.61	1	2013	2.45	1.8	0.5	0	4	53	1	0	0	1	0	1	0	0	2	0	1	0.11	0.125	10.61	1
2190	2010	1.1	2.3	8.5	1	4	29	7	0	0	1	0	1	1	0	4	0	1	0.59	0.25	11.05	1	2013	1.18	2.3	8.5	1	6	31	7	0	0	0	1	1	0	0	3	0	1	0.51	0.25	11.05	1
2191	2010	1.6	2.8	3.33	1	3	31	3	0	0	1	0	1	0	0	3	0	1	0	0.5	10.65	1	2013	2.25	2.8	3	0	5	31	2	0	0	1	0	1	0	1	2	0	1	0	0.25	10.65	1
2192	2010	0.56	4.1	2.75	1	4	52	2	1	1	1	1	1	1	1	6	0	2.5	0	1	10.93	1	2013	2.39	4.1	2	0	6	75	0	0	0	1	0	1	0	0	2	0	1	0.23	0.75	10.93	1
2193	2010	8.96	2.3	1.67	0	2	67	0	0	0	1	0	1	0	0	2	0	1	0.23	0.1	11.16	1	2013	7.9	1.3	0	0	7	68	0	0	0	0	0	1	0	0	1	0	1	0	0.0625	11.16	1
2194	2010	1.9	4.6	3.5	1	2	45	6	1	1	1	1	1	1	0	6	0	1	0.53	1	11.03	1	2013	0	4.9	4.67	0	3	55	6	1	0	1	0	1	0	1	3	0	2	0.42	0.2	11.03	1
2196	2010	1.35	4.3	1	1	4	34	0	1	0	0	0	1	0	0	3	0	2	0	0.5	10.56	1	2013	1.9	4.3	1.4	0	6	32	0	0	0	0	0	1	0	0	1	0	1	0.19	0.265	10.56	1
2197	2010	2.25	2.8	6.5	1	4	30	7	0	1	1	0	1	0	0	4	0	1	0.07	0.125	10.94	0.5	2013	4.5	3.8	4.67	0	6	28	7	0	0	1	0	1	0	1	2	1	2	0.24	0.25	10.94	1
2199	2010	1.12	5.4	3	1	2	53	0	0	0	1	0	0	0	0	2	0	1.5	0	0.5625	11.07	0.111111	2013	0	4.9	2.6	1	4	54	0	0	0	0	0	1	0	1	2	0	1	0.4	0.125	11.07	1
2200	2010	3.2	1.8	2.5	0	2	27	4	1	1	1	0	1	0	1	4	0	1	0.19	0.0625	11	1	2013	2.9	1.8	3	0	5	35	4	0	0	0	1	1	0	1	2	0	1	0.61	0.0625	11	1
2201	2010	21.46	5.3	2.67	1	2	45	0	0	0	1	0	0	1	0	3	0	1	0	1	10.85	1	2013	21.76	5.8	3.33	1	4	45	0	0	0	0	1	1	0	0	3	0	1	0.09	1	10.85	1
2202	2010	15.14	8.7	6.56	1	3	48	3	1	0	0	0	1	0	0	3	0	1	0	1.25	10.59	0.4	2013	16.45	7.6	4	0	10	63	2	0	0	1	1	1	0	0	3	0	1	0	0.25	10.59	1
2203	2010	3.5	3.1	3.75	0	3	56	0	0	0	1	0	1	0	0	2	0	1	0.09	0.03	11.09	1	2013	2.72	4.4	5.4	0	6	60	0	0	0	0	1	1	0	0	2	0	1	0.41	0.0625	11.09	1
2204	2010	7.86	2.8	2	1	1	35	4	1	1	0	0	1	1	0	5	0	2	0.71	1	11.2	0	2013	11.06	4.6	1.8	1	4	39	3	0	1	0	1	0	0	0	3	0	2	0.31	1	11.2	1
2205	2010	3.1	5.1	5.17	1	3	35	9	0	0	1	0	1	0	0	3	0	1	0	0.5	11.7	0.5	2013	8.33	5.6	2.86	0	2	38	8	0	0	0	0	1	0	0	1	0	1	0.6	0.0625	11.7	1
2206	2010	3.06	4.3	2.5	0	3	45	0	0	1	1	1	1	0	0	4	0	1	0.09	0.0925	11.3	1	2013	6.52	5.8	2.8	1	5	47	0	1	0	0	0	1	0	0	3	0	1.5	0	0.375	11.3	1
2207	2010	3.8	5.4	7	1	2	29	0	1	0	1	0	0	0	0	3	0	1.5	0	0.875	10.42	1	2013	2.74	2.1	3.5	1	4	28	0	0	0	1	1	0	0	0	3	0	1	0	0.5	10.42	1
2208	2010	8.9	3.1	6	1	5	33	10	1	1	0	1	0	0	0	4	0	2	0.29	2	10.3	0.5	2013	8.6	2.3	6.67	1	8	31	15	0	0	0	1	0	0	1	2	0	1	0.09	0.5	10.3	1
2209	2010	3.06	4.9	4.8	0	4	55	0	1	0	1	0	1	0	0	3	0	1	0	0.0625	10.83	1	2013	8.34	4.1	4.25	1	10	50	0	0	0	0	1	1	0	0	3	0	1	0	0.375	10.83	1
2210	2010	0.08	2.8	6	0	3	34	10	1	1	1	0	1	0	1	4	0	2	0.26	0.5	11.18	0	2013	0	2.8	4.5	1	2	37	9	0	0	0	0	1	0	1	2	0	2	0.71	0.5	11.18	1
2212	2010	5.55	6.4	5.13	0	3	45	2	0	0	1	0	1	0	0	2	0	2	0.14	1.25	10.9	0.2	2013	2.83	6.7	6.25	1	2	45	2	0	0	1	0	0	0	0	2	0	1.5	0.54	1.2	10.9	0.166667
2213	2010	0.55	2.8	3.67	0	4	28	9	0	0	0	0	1	0	1	1	0	3	0	0.0625	11.37	1	2013	0	2.8	3.67	0	6	32	8	0	1	0	0	1	0	1	2	0	1	0.06	0.1875	11.37	1
2214	2010	4.85	4.1	5.8	1	5	35	9	0	0	0	1	0	1	0	3	0	1	0.12	0.5	11.15	1	2013	3.94	4.1	6.6	1	4	38	10	0	0	0	1	1	1	0	4	0	1	0.03	0.125	11.15	1
2215	2010	2.41	2.8	1.67	1	3	47	4	0	1	0	0	1	0	0	3	0	1	0.56	1.9375	10.64	0.483871	2013	4.62	2.8	2.33	0	6	50	4	1	0	0	0	1	0	0	2	0	1	0	0.15	10.64	1
2216	2010	3.3	1.8	2.5	0	2	28	0	0	0	1	0	0	0	0	1	0	1	0	0.25	11.22	0	2013	1.92	2.3	2	0	4	30	0	0	0	1	0	1	0	0	2	0	1	0.01	0.0313	11.22	1
2217	2010	9.01	3.6	3	0	4	48	1	0	0	1	0	1	0	0	2	0	1	0	0.125	11.37	1	2013	9.8	2.8	5	1	2	50	0	0	0	0	1	0	0	0	2	0	1	0	0.25	11.37	1
2218	2010	3.5	4.1	4.2	0	2	60	0	0	0	1	0	1	0	0	2	0	1	0	0.03	11.43	1	2013	5.9	2.1	3.33	0	2	66	0	0	1	1	0	1	0	0	3	0	1	0	0.075	11.43	1
2219	2010	1.4	6.1	3.17	0	2	44	6	1	0	1	0	1	1	1	4	0	1	0	0.5925	11.67	1	2013	1.6	5.6	2.29	0	5	42	1	0	0	1	0	1	0	1	2	0	1.5	0	0.31	11.67	1
2220	2010	5.3	3.3	4.5	0	3	35	5	0	0	0	0	1	0	0	1	0	1	0	0.25	11.2	1	2013	8.5	3.8	5	0	5	36	6	0	0	1	0	1	0	0	2	0	1	0.18	0.125	11.2	1
2221	2010	10.81	5.9	3.33	1	3	37	0	0	0	1	1	1	0	0	4	0	1	0	0.75	10.78	1	2013	7.2	5.1	3	1	7	39	0	1	1	0	0	1	0	1	4	0	1.5	0.17	1.25	10.78	0.6
2223	2010	2.7	9.1	5.11	0	4	45	4	1	0	0	0	1	0	0	2	0	1	0.21	0.4	19.93	1	2013	3.91	8.3	4	0	5	48	4	0	0	1	0	1	0	1	2	1	1	0.12	0.5	19.93	1
2224	2010	8.22	3.3	4.33	1	5	28	4	0	0	0	0	1	0	0	2	0	1	0.46	0.035	10.99	1	2013	4.2	4.3	3.5	0	4	32	3	0	0	1	0	1	0	1	2	0	1	0.28	0.0313	10.99	1
2225	2010	3.89	3.8	2.25	0	2	40	0	1	1	1	0	0	0	0	3	0	1	0	0.1	11.62	1	2013	3.3	5.6	4.83	0	5	43	3	0	1	1	0	0	0	0	2	1	2	0	0.25	11.62	1
2226	2010	6.5	3.8	6.6	1	4	33	10	1	0	0	1	1	1	0	5	0	2	0	0.77	11.12	1	2013	0.8	2.8	7	1	9	34	10	0	1	1	1	0	1	1	5	0	2	0.22	0.25	11.12	1
2227	2010	9.9	6.6	2.86	1	3	40	1	0	0	0	0	1	1	0	3	0	1	0	1	10.89	1	2013	17.06	6.3	3.83	1	7	43	2	1	0	0	1	0	0	0	3	0	1	0	1.25	10.89	1
2228	2010	0.01	2.3	1	0	3	35	1	1	0	1	0	1	0	1	3	0	2	0.19	0.25	11.17	1	2013	0	1.5	6	0	1	39	6	0	0	0	0	1	0	1	1	0	2	0.62	0.125	11.17	1
2230	2010	2.7	4.8	1.2	1	2	40	0	0	0	1	1	0	0	0	3	0	2	0.91	0.1875	17.26	1	2013	2.06	5.3	1	1	3	47	0	1	0	0	1	0	0	0	3	0	3	0.29	0.1875	17.26	1
2231	2010	3.12	5.3	1.4	1	3	35	4	0	1	1	1	0	0	1	4	0	2	0	1.5	17.98	1	2013	5.66	6.9	1.14	1	5	35	3	0	0	1	1	0	0	0	3	0	2	0.11	1	17.98	1
2232	2010	3.58	4.1	1	1	7	30	1	1	0	1	1	0	0	1	4	0	1	0.22	0.875	16.81	1	2013	4.15	4.4	1.33	1	6	35	2	0	1	1	1	0	0	0	4	1	1	0.13	0.2813	16.81	1
2233	2010	9.71	3.3	2	1	2	28	5	0	1	1	0	1	0	0	4	0	1	0.01	0.25	16.62	1	2013	13.82	3.6	1.75	0	6	34	6	0	0	1	1	0	0	0	2	0	1	0.06	0.625	16.62	0.6
2234	2010	4.83	3.3	0	1	2	28	0	0	0	0	1	0	1	0	3	0	2	0.02	0.5	16.6	1	2013	7.34	3.8	0	1	4	28	0	1	0	1	1	0	0	0	4	0	2	0.24	0.2813	16.6	1
2236	2010	2.75	4.3	1.8	1	2	35	3	0	0	1	1	0	0	1	3	0	2	0.28	0.625	16.49	0.2	2013	1.63	4.3	1.4	1	2	38	3	1	0	1	1	0	0	1	4	1	1	0.41	0.5351	16.49	0.0655952
2237	2010	0.98	2.3	3.5	1	2	24	7	0	0	0	1	0	0	1	2	0	2.5	0.24	0.5625	18.26	1	2013	1.6	2.8	3	1	4	22	6	1	0	1	1	0	0	1	4	0	2	0.36	0.5313	18.26	0.0589121
2238	2010	3.7	2.8	7	1	2	25	9	0	0	0	1	0	0	0	2	0	1	0	0.5	16.76	1	2013	6.62	3.8	5.33	1	2	27	10	1	0	1	1	0	0	0	4	0	2.5	0	0.5625	16.76	0.111111
2239	2010	3.06	5.6	4.17	1	3	45	5	0	0	0	1	0	0	0	2	0	3	0.36	1.25	16.72	1	2013	5.8	5.4	3.5	1	4	50	3	0	0	1	1	0	0	0	3	0	1.3	0.09	1.40625	16.72	0.644444
2240	2010	0.01	2.3	4.5	1	3	24	6	0	0	0	1	1	0	1	3	0	1	0.31	1	16.61	0	2013	0.38	2.8	5.5	1	5	27	7	1	0	0	1	1	0	1	4	0	1	0.45	0.265	16.61	0.0566038
2242	2010	5.46	6.5	4.63	1	3	50	0	1	0	0	1	0	0	0	3	0	1	0.01	0.5	17.02	1	2013	5.1	4.7	2.67	1	3	45	0	1	0	1	1	0	0	0	4	0	1.3	0	1.1875	17.02	1
2243	2010	8.7	6.3	4.86	1	3	32	8	0	0	0	1	0	0	0	2	0	2	0.22	1	16.72	1	2013	10.52	7.1	5.75	1	4	35	8	0	1	1	1	0	0	0	4	0	2	0.05	1.4375	16.72	0.652174
2244	2010	14.83	2.3	3	1	3	22	4	0	0	1	1	0	0	0	3	0	2	0	0.5	16.61	1	2013	22.34	2.8	3	1	4	25	4	1	0	1	1	0	0	0	4	0	1	0	0.75	16.61	0.333333
2245	2010	12.02	2.8	5	1	2	45	0	0	1	1	1	0	0	0	4	0	1.3	0	1.25	16.7	0.8	2013	10.26	3.6	3.75	1	2	40	0	0	0	1	1	0	0	0	3	0	2	0	0.5	16.7	1
2246	2010	5.94	4.3	2	1	4	30	4	0	1	1	1	1	0	0	5	0	1.8	0	1.75	17.27	0.357143	2013	8.97	5.3	2.4	1	2	38	6	0	0	0	1	0	0	0	2	0	2	0.09	0.25	17.27	1
2247	2010	2.79	4.1	1.25	1	3	30	0	0	0	1	1	0	0	0	3	0	2	0	1	17.22	0.5	2013	6	4.1	1.6	1	2	32	0	0	0	1	1	0	0	0	3	0	2	0.02	0.75	17.22	1
2248	2010	4.8	6.4	5.43	1	3	42	2	0	0	1	1	0	0	0	3	0	1	0.82	1.25	16.82	0.3	2013	5.22	6.2	3.86	1	8	48	2	1	0	0	1	0	0	0	3	0	2	0.77	2	16.82	1
2249	2010	5.28	5.6	5.5	1	3	42	8	0	0	0	1	0	0	0	2	0	2	0.47	0.5	20.51	1	2013	3.86	7.7	5.22	1	5	54	8	1	0	0	1	0	0	0	3	0	2	0	0.5	20.51	1
2250	2010	9.2	2.3	4	1	2	22	4	0	0	1	1	0	0	0	3	0	2	0.09	0.7	16.34	0	2013	11.4	2.8	4	1	5	25	4	0	0	1	1	0	0	0	3	0	2	0.2	0.75	16.34	0.333333
2251	2010	0.5	5.9	3.33	1	3	35	4	0	0	1	1	0	0	1	3	0	1	0.48	0.5625	16.66	1	2013	1.12	6.4	3.29	1	6	40	3	0	0	0	1	0	0	0	2	0	1	0.64	0.625	16.66	1
2252	2010	1.33	4.4	6	0	3	40	7	0	0	0	1	0	0	0	1	0	2	0	0.5	18.26	0	2013	2.77	4.1	4.4	1	2	45	7	1	0	0	1	0	0	0	3	0	1	0.41	0.5	18.26	1
2253	2010	4.61	3.3	1	1	2	25	2	1	0	1	1	0	0	0	4	0	1	0.06	0.475	16.34	0	2013	6.1	2.8	1.5	1	2	26	3	1	0	0	1	0	0	0	3	0	1	0	1	16.34	0.75
2254	2010	7.92	5.6	4.4	1	2	35	7	0	0	0	1	0	0	0	2	0	1	0	0.75	20.43	0	2013	10.56	6.9	4.71	1	3	40	8	0	0	0	1	0	0	0	2	0	2	0.21	0.875	20.43	1
2255	2010	3.84	2.8	1.5	1	3	25	1	0	0	1	1	0	0	0	3	0	1.3	0.03	0.875	18.43	1	2013	2.4	3.6	1	1	6	30	0	0	1	1	1	0	0	0	4	0	2	0	0.8333	18.43	1
2256	2010	5.38	7.4	6	1	3	50	1	0	1	1	1	0	0	0	4	0	2.5	0	1	19.63	1	2013	4.68	8.4	4.27	1	6	58	0	1	0	0	1	0	0	0	3	0	2	0	0.6667	19.63	1
2257	2010	1.11	6.4	3.67	1	4	40	2	1	1	0	1	0	0	0	4	1	1.7	0.74	0.375	18.37	0.666667	2013	3.3	6.4	2.86	1	3	40	2	1	0	0	1	0	0	0	3	1	1	0.99	0.125	18.37	0.5
2258	2010	0	5.1	3.17	0	2	36	0	1	0	0	0	1	0	1	2	0	1	1	0.5625	18.42	0.444444	2013	0	5.6	2.8	0	1	36	0	0	0	1	1	0	0	1	2	0	1	0.95	0.375	18.42	1
2259	2010	1.1	2.3	3.33	1	3	60	0	1	0	0	1	0	1	0	4	0	1.5	0.17	0.375	18.44	1	2013	2.58	1.8	4	1	5	60	0	1	0	0	1	0	0	0	3	0	1	0	0.5	18.44	1
2260	2010	0.18	4.1	1.6	0	7	42	0	1	0	0	1	0	0	1	2	0	2	0.72	0.25	18.48	1	2013	1.19	4.4	2.2	0	4	50	0	0	0	1	1	0	0	1	2	1	1	0.51	0.25	18.48	1
2261	2010	7.15	7.9	4.25	0	2	44	0	1	0	0	0	0	0	0	1	0	1	0	1.25	18.65	1	2013	4.65	7.1	3.14	0	5	45	0	0	0	1	1	0	0	0	2	0	1	0	1	18.65	1
2262	2010	1.66	4.8	1.8	1	3	34	0	0	0	1	0	0	0	1	2	0	1	0.96	0.125	18.34	1	2013	3.1	5.8	2.2	1	3	38	0	0	0	0	1	0	0	0	2	0	1	0	0.5	18.34	0.375
2263	2010	1.62	4.8	1.8	1	4	50	0	0	0	0	0	0	0	1	1	0	1	0	0.25	18.5	1	2013	1.74	5.3	1.83	1	4	45	0	0	0	0	1	0	0	1	2	0	1	1	0.25	18.5	1
2264	2010	0.09	4.6	3.75	0	4	30	7	0	0	0	0	0	0	1	0	0	1	0.85	0.125	18.48	1	2013	0.1	4.3	1.5	1	6	32	6	0	1	0	1	0	0	1	3	0	1	0.97	0.3125	18.48	1
2266	2010	7.56	4.3	2.5	1	4	28	4	1	0	0	1	0	0	0	3	0	1	0.43	0.25	19.12	1	2013	0	2.8	4	1	6	30	4	0	0	0	1	0	0	1	2	0	1	1	0.125	19.12	0
2267	2010	3.1	4.6	1.8	1	4	38	4	0	1	0	0	0	0	0	2	1	1.3	0.64	0.5625	18.28	1	2013	2.15	5.4	2.33	1	4	30	5	1	0	0	1	0	0	1	3	0	1.7	0.39	0.5	18.28	1
2268	2010	2.14	6.5	5.75	1	4	55	0	0	0	0	0	0	0	0	1	0	1	0.76	0.375	19.19	1	2013	3.06	3.9	5	1	6	65	0	1	0	0	1	0	0	0	3	0	1	0	0.25	19.19	1
2269	2010	1.19	4.3	4.8	1	6	45	6	0	0	0	0	0	0	1	1	0	1	0.39	0.5	18.7	1	2013	0	5.8	4.71	0	3	50	5	0	0	1	0	0	0	1	1	1	1	0.27	0.5	18.7	1
2270	2010	2.2	7.4	5.25	0	2	48	8	1	0	1	0	0	0	0	2	0	1	0.67	0.5	18.58	1	2013	3.33	6.9	4.5	0	3	47	8	0	0	1	0	0	0	0	1	1	2	0.23	0.25	18.58	1
2271	2010	2.08	4.6	0.5	1	2	30	0	0	0	0	0	0	0	0	1	0	1	0.67	0.5	18.59	0	2013	2.79	3.8	1	1	6	35	0	0	0	0	1	0	0	0	2	0	1	0.08	0.375	18.59	1
2272	2010	6.61	5.4	5.86	1	6	42	8	0	0	1	0	0	0	0	2	0	1	0.54	0.375	19.14	1	2013	6.75	5.4	5.33	1	4	37	8	1	0	0	1	0	0	0	3	0	1.5	0.55	0.625	19.14	1
2273	2010	7.84	6.9	3	1	3	48	0	1	0	1	1	0	0	0	4	0	1	0	1.625	18.64	0.692308	2013	8.76	6.7	2.5	1	0	60	0	0	0	0	1	0	0	0	2	0	1	0.51	2.125	18.64	1
2275	2010	1.71	3.3	2.33	1	3	30	4	1	0	0	0	0	0	1	2	1	1	0.51	0.25	19.27	1	2013	4.25	3.3	1.5	1	6	30	3	1	1	0	1	0	0	0	4	0	1	0.49	0.125	19.27	1
2276	2010	1.66	3.3	1.33	1	4	30	3	0	0	0	1	0	0	1	2	1	1	0.8	0.5	18.37	1	2013	2.07	3.3	1	1	4	31	1	0	0	0	1	0	0	0	2	0	1	1	0.25	18.37	1
2277	2010	2.7	3.8	2.25	0	5	33	2	0	0	0	0	0	0	0	0	0	1	0	0.5	18.4	1	2013	3.85	4.3	0.75	1	1	40	0	0	0	1	1	0	0	0	3	0	1	0	0.75	18.4	0.666667
2280	2010	0	5.6	2.5	0	1	35	2	0	0	1	0	0	0	1	1	0	2	1	0.5	18.32	1	2013	1.6	5.6	2.29	0	1	40	1	0	0	0	0	1	0	1	1	0	1	1	0.25	18.32	0
2281	2010	2.34	2.3	0	1	4	35	0	0	0	0	1	0	0	0	2	0	1	0.17	0.25	18.42	1	2013	1.15	3.8	0	1	5	40	0	0	0	1	1	0	0	0	3	0	1	0	0.25	18.42	1
2282	2010	7.17	7.4	4.44	1	4	48	5	0	0	1	0	0	0	0	2	0	1	0	0.75	18.41	1	2013	10.4	5.6	4.83	1	5	48	4	1	0	0	0	0	0	0	2	0	2.3	0	1.25	18.41	1
2283	2010	4.3	2.3	2	1	4	35	0	0	0	1	1	0	0	0	3	0	1	0	0.25	18.42	1	2013	0	2.3	0	1	3	30	0	1	0	0	1	0	0	1	3	0	1	0.67	0.3125	18.42	1
2284	2010	3.52	4.3	2.25	1	4	34	6	0	0	1	0	0	0	1	2	1	1	0.63	0.5	18.46	0.5	2013	2.41	4.6	2.2	1	5	35	6	0	0	0	1	0	0	1	2	0	1	0.82	0.125	18.46	0.5
2285	2010	0.02	3.3	2	1	3	45	0	0	0	0	0	0	0	1	1	1	1.3	0.57	0.625	18.33	0.6	2013	0	3.6	2.75	0	2	50	0	0	0	0	0	0	0	1	0	0	1	0.72	0.25	18.33	1
2286	2010	4.65	7.2	3.78	1	2	53	2	0	0	0	0	0	0	0	1	0	1	0	0.75	18.45	1	2013	2.7	4.9	1.57	1	3	55	2	0	0	0	1	0	1	0	3	0	2	0.67	0.25	18.45	1
2287	2010	2.23	2.8	6	0	2	30	8	0	0	1	0	0	0	0	1	0	1	0.33	0.125	19.75	1	2013	2.56	2.8	5.5	1	2	27	7	0	0	1	0	0	0	0	2	0	1	0.82	0.125	19.75	0.5
2288	2010	1.1	4.3	2.75	1	5	30	0	0	0	0	0	0	1	0	2	0	1	0.14	0.5	18.35	0.5	2013	3.53	4.3	3.25	1	1	32	0	0	0	0	1	0	0	0	2	0	1	0.73	0.222	18.35	1
2289	2010	1.1	4.4	5.67	1	4	39	0	0	0	0	0	0	1	1	2	0	1	0.41	0.25	18.35	1	2013	1.11	4.9	6.33	1	5	35	0	0	1	0	1	0	0	1	3	0	1	0.35	0.375	18.35	1
2290	2010	4.82	4.3	4	1	8	39	0	0	0	1	0	0	0	0	2	0	1	0.33	0.6875	18.38	0.636364	2013	5.61	4.3	1.25	1	6	48	2	0	0	1	1	0	0	0	3	0	1	0	0.75	18.38	1
2291	2010	0.19	4.6	3.33	1	3	46	8	0	0	0	1	0	0	1	2	0	1	0.63	0.5	18.41	0.5	2013	0.06	4.9	4.17	1	3	52	7	0	0	1	0	0	0	1	2	0	1	0.15	0.5	18.41	1
2292	2010	9.39	5.1	4	1	2	66	0	1	0	1	0	0	0	0	3	0	2	0	0.75	18.39	1	2013	11.99	5.1	4.83	1	4	67	0	0	0	1	0	0	0	0	2	0	1	0	1	18.39	0.75
2293	2010	1.78	4.6	2.2	1	2	45	0	0	0	0	0	0	0	0	1	0	1	0.83	0.375	19.11	1	2013	1.6	4.6	3	1	6	50	0	0	0	0	1	0	0	1	2	0	1	0.34	0.4375	19.11	1
2294	2010	2.4	5.4	5.71	1	4	80	0	0	0	0	0	0	0	1	1	0	1	0.41	0.5	19.12	1	2013	3.8	3.6	2.2	1	4	90	2	0	0	1	0	0	0	1	2	1	1	0.76	0.625	19.12	1
2295	2010	0	5.1	3.5	0	3	35	5	0	0	0	1	0	0	1	1	0	2	0.29	0.25	18.44	1	2013	0	4.4	2.8	1	4	38	6	0	0	0	0	0	0	1	1	1	1	0.77	0.375	18.44	1
2296	2010	1.1	2.8	0	1	1	25	0	0	0	0	0	0	0	1	1	0	1	0.86	0.25	18.73	1	2013	0.09	2.3	0	1	7	35	0	0	0	0	1	0	0	1	2	0	1	0.59	0.375	18.73	0.333333
2297	2010	2.92	7.4	4	0	5	53	5	1	0	1	1	0	1	1	4	0	1	0.23	1	18.48	1	2013	5.64	9.4	3.3	1	3	54	6	0	0	0	0	0	0	0	1	0	1	0.86	1.4375	18.48	1
2299	2010	0.53	6.4	3.5	1	4	45	4	0	0	1	1	0	0	1	3	0	1	0.53	0.375	18.63	1	2013	0.27	5.1	3.83	1	7	48	4	0	0	0	0	0	0	1	1	0	1.3	0.12	0.8125	18.63	1
2300	2010	3.17	4.9	3.4	1	4	35	5	1	0	0	0	0	0	0	2	0	1	0.54	0.5	18.64	0	2013	5.58	3.3	1.33	1	10	37	2	0	0	0	1	0	0	0	2	0	1	0.41	1	18.64	0.25
2301	2010	1.42	6.1	2.5	0	3	60	0	0	0	0	0	0	0	0	0	0	1	0.61	0.4375	18.83	1	2013	1.1	4.6	2.33	1	6	70	0	1	0	1	1	0	0	0	4	0	1	0.6	0.25	18.83	1
2304	2010	1.16	3.8	2.8	1	2	30	7	0	0	1	0	0	0	1	2	0	1	0.03	0.625	19.13	1	2013	5.8	3.3	4.5	1	5	35	7	1	0	0	0	0	0	0	2	0	1	0	0.5	19.13	0.5
2305	2010	0.02	1.3	0	0	3	47	0	0	0	0	0	1	0	1	1	1	1	0.86	0.375	18.84	0	2013	0	1.8	0.33	0	1	57	0	0	0	1	0	0	0	1	1	0	1	0.68	0.25	18.84	1
2306	2010	2.49	5.6	4	1	4	65	0	1	0	0	0	0	0	0	2	0	2	0.81	0.25	19.37	1	2013	4.3	2.8	3	1	6	78	2	0	0	0	1	0	0	0	2	0	1	0.16	0.3125	19.37	1
2307	2010	1.31	3.8	1.4	0	3	60	0	0	0	0	1	0	0	0	1	0	1	0	0.625	18.92	1	2013	2.31	7.4	2.89	1	4	66	0	0	0	1	1	0	0	0	3	0	1	0.68	0.75	18.92	1
2308	2010	7.1	7.2	3.67	0	3	60	0	0	0	1	0	0	0	0	1	0	1.7	0.13	1.0625	18.47	1	2013	6.76	3.1	2	1	4	71	0	0	0	1	1	0	0	0	3	0	1	0	1.25	18.47	1
2309	2010	5.43	5.4	1.43	1	5	50	0	0	0	1	0	0	0	0	2	0	1	0	0.625	18.47	1	2013	5.69	4.6	1.83	0	5	50	0	0	0	1	0	0	0	0	1	0	1	0.38	0.125	18.47	1
2310	2010	3.81	4.4	4.4	0	3	70	0	0	0	1	0	0	0	0	1	0	1	0.46	0.3125	18.85	1	2013	2.4	3.3	3.75	0	6	80	0	0	0	1	0	0	0	1	1	1	1	0	0.0625	18.85	1
2311	2010	2.97	3.6	3	1	1	36	0	0	0	0	0	0	0	0	1	0	3	0.54	0.25	19.96	1	2013	2.59	3.1	2.25	1	4	40	0	0	0	1	1	0	0	0	3	1	2	0.32	0.25	19.96	1
2312	2010	7.08	5.8	4.17	0	5	35	0	0	0	0	0	0	1	0	1	0	1	0.52	0.625	18.61	1	2013	6.43	5.3	3.86	0	3	35	0	1	0	1	1	0	0	0	3	0	1	0.26	0.9375	18.61	1
2313	2010	0.07	9.2	4.8	0	2	50	5	0	0	1	0	0	0	1	1	0	1	0.79	0.75	19.59	1	2013	1.14	7.1	4.25	1	4	46	6	0	0	1	1	0	0	0	3	0	2	0.77	0.25	19.59	1
2314	2010	0	3.3	4.5	0	2	55	0	0	0	0	1	0	1	1	2	0	1.5	0.72	0.375	18.49	1	2013	0.51	3.3	4.25	1	2	49	0	1	0	1	0	0	0	1	3	0	2	1	0.375	18.49	1
2315	2010	1.72	4.8	3	0	4	37	5	1	0	1	1	0	1	1	4	0	1.5	0.31	0.25	20.1	0.25	2013	3.06	5.6	2.83	0	7	39	5	0	0	1	1	0	0	0	2	0	1	0.86	0.1875	20.1	1
2316	2010	5.9	6.6	2.71	0	4	52	0	0	1	1	0	0	0	0	2	0	1	0	0.5625	18.85	1	2013	6.6	7	2.33	1	5	45	0	0	0	0	1	0	0	0	2	1	1	0	1	18.85	1
2317	2010	3.2	3.8	1.25	0	3	36	3	0	0	1	0	0	0	0	1	0	1	0	0.375	18.64	0.333333	2013	1.61	3.8	1	0	4	36	2	0	0	1	1	0	0	1	2	0	1	0.23	0.0626	18.64	0.5
2318	2010	0	7.9	6.89	1	4	55	1	1	0	1	0	0	0	1	3	1	1	0.08	0.8125	16.83	1	2013	2.2	7.9	6.13	0	7	55	2	0	0	1	1	0	0	0	2	0	1	0.36	0.5	16.83	1
2319	2010	6.3	3.3	5	0	2	37	5	0	0	1	0	0	0	0	1	0	1	0.17	0.25	18.38	1	2013	0.09	3.8	3	0	4	35	5	0	0	1	0	0	0	1	1	0	1	0.69	0.25	18.38	1
2320	2010	1.4	3.3	1.5	0	5	46	1	1	0	1	0	0	0	0	2	0	1	0.81	0.25	20.13	1	2013	0.7	3.3	1.75	0	4	45	2	1	0	1	1	0	0	1	3	1	1	0.6	0.25	20.13	1
2321	2010	6.74	5.6	4.43	1	3	65	0	1	0	0	0	0	0	0	2	0	1	0.02	0.625	19.14	1	2013	7.57	5.6	4.83	1	3	60	0	0	0	0	1	0	0	0	2	0	1	0.61	0.5	19.14	1
2322	2010	8.32	6.4	1.33	0	6	55	0	0	0	1	1	0	0	0	2	0	1	0	0.5625	18.56	1	2013	3.36	2.3	0	0	2	51	0	0	0	1	0	0	0	0	1	0	1.5	0.7	0.3125	18.56	1
2323	2010	1.93	3.8	1.75	1	4	40	4	0	0	1	1	0	0	0	3	0	1	0	0.375	18.77	1	2013	2.77	4.6	1.6	0	4	42	4	0	0	1	1	0	0	0	2	0	1	0.2	0.375	18.77	1
2324	2010	1.59	4.8	1.8	1	3	55	2	0	0	0	0	0	0	0	1	0	1	0.77	0.625	19.16	1	2013	4	5.3	2.5	1	4	55	1	0	0	0	1	0	0	0	2	1	1	0.85	0.4125	19.16	1
2325	2010	0.03	7.4	6.5	1	2	55	0	0	0	0	0	0	0	1	1	0	1	0.49	0.375	20.09	1	2013	1.1	6.1	6.86	1	5	60	0	1	0	0	1	0	0	0	3	0	1	0.93	0.3125	20.09	1
2326	2010	1.12	3.2	4.5	1	2	50	0	0	0	0	0	0	0	0	1	0	2	1	0.25	19.48	1	2013	0.51	3.2	1.5	0	3	45	0	0	0	1	0	0	0	1	1	0	1	0.99	0.05	19.48	1
2327	2010	3.72	5.8	4.83	1	10	57	8	1	0	0	0	0	0	1	2	0	1	0	0.375	19.23	1	2013	3.32	6.3	3.83	0	4	59	8	0	0	0	0	0	0	0	0	0	1	0.9	0.375	19.23	1
2328	2010	0	3.8	2.33	0	1	17	7	0	0	1	1	0	0	1	2	0	1	0.29	0.4375	18.62	1	2013	0	2.8	0	0	2	30	0	0	0	1	0	0	0	1	1	0	1	0.92	0.25	18.62	1
2329	2010	0.8	4.6	2.6	1	2	35	1	1	0	1	0	0	0	1	3	1	2	0.54	0.25	20.2	1	2013	3.16	4.1	2.8	1	7	40	0	1	0	0	1	0	0	0	3	1	2	1	0.25	20.2	1
2330	2010	3.15	5.2	5.83	1	5	42	5	0	0	1	0	0	0	0	2	0	1	0.77	0.375	19.64	1	2013	3.84	4.1	4	1	5	45	5	1	0	1	0	0	0	0	3	0	1.5	0.93	0.133	19.64	1
2331	2010	3.74	6.7	3.75	1	2	48	0	1	0	0	0	0	0	0	2	0	1	0.63	0.25	18.53	1	2013	2.34	4.8	3.33	1	6	55	4	0	0	0	1	0	0	0	2	0	1	0.19	0.5	18.53	1
2332	2010	4.65	6.1	4.17	1	3	45	7	0	1	1	0	0	0	0	3	0	2	0	1	18.59	0.5	2013	6.8	6.4	3.25	1	7	45	6	1	0	1	1	0	0	0	4	0	2	0.1	0.625	18.59	0.6
2333	2010	0	4.8	0	0	0	60	0	0	0	0	0	0	0	1	0	0	1	1	0.125	16.25	1	2013	3.5	2.3	1	1	3	70	0	0	0	1	1	0	0	0	3	0	1.7	0.19	0.875	16.25	0.285714
2334	2010	1.9	4.1	2.6	1	3	30	1	0	0	0	0	0	0	0	1	0	1.5	0	0.75	16.76	0.666667	2013	3.75	4.1	3.8	1	5	35	5	1	0	1	1	0	0	1	4	0	2	0.83	0.625	16.76	1
2335	2010	3.23	3.8	2.5	1	4	28	3	0	1	0	0	0	0	0	2	0	2	0	1.375	16.85	0.454545	2013	4.11	4.8	2	1	2	35	3	0	0	0	1	0	0	0	2	0	2	0.21	0.625	16.85	0.5
2336	2010	4.34	3.1	2.5	1	2	65	0	0	0	1	0	0	0	0	2	0	2	0	1	16.72	1	2013	7.07	4.1	3	1	2	65	0	0	0	1	1	0	0	0	3	0	2	0	0.8125	16.72	1
2337	2010	2.14	3.8	0.67	1	3	30	0	0	0	0	0	0	0	1	1	0	1.5	0.21	0.47	18.59	1	2013	2.89	4.6	1.2	1	4	35	2	0	0	1	1	0	0	1	3	0	2	0.16	0.5	18.59	1
2338	2010	4.91	2.8	0.75	0	2	35	0	0	0	1	0	0	0	0	1	0	2	0	0.75	20.56	0	2013	2.19	3.3	0.75	0	2	32	0	1	0	0	0	0	0	1	1	0	2	0.14	0.25	20.56	0
2339	2010	3.81	1.8	0	1	1	25	0	0	0	1	1	0	0	0	3	0	1	0	1.125	16.74	1	2013	12.88	2.8	0	1	3	26	0	1	1	0	1	0	0	0	4	0	1	0.03	0.625	16.74	0.6
2340	2010	3.38	6.8	4.43	1	3	42	8	0	0	1	1	1	0	1	4	0	1.7	0.6	1.875	16.68	0.466667	2013	4.68	5.6	4	1	4	37	8	1	0	0	1	1	0	1	4	0	2	0.41	1.625	16.68	0.384615
2341	2010	7.8	5.1	5.33	1	1	34	12	0	0	0	0	0	0	0	1	0	2	0	1.3125	16.6	0.571429	2013	5.11	6.1	5.29	1	2	37	12	1	1	0	1	0	0	0	4	0	1	0.14	2	16.6	1
2343	2010	8.72	2.8	1	1	3	28	3	0	0	0	0	0	0	0	1	0	1	0	2	16.57	1	2013	14.12	3.8	2.33	1	4	27	3	0	0	0	1	0	0	0	2	0	1	0.03	0.8125	16.57	0.769231
2344	2010	2.7	3.8	1	1	3	28	3	1	0	0	1	0	0	0	3	0	1.5	0.65	0.3	16.75	1	2013	3.6	4.3	1	1	3	28	2	0	0	1	1	0	0	0	3	0	1	0.41	0.625	16.75	1
2345	2010	4.3	4.1	7.25	1	1	40	0	0	0	0	0	0	0	0	1	0	1.5	0	1	16.61	1	2013	4.1	3.6	5.75	1	2	45	0	0	0	1	1	0	0	0	3	0	1.5	0	0.5625	16.61	1
2346	2010	3.91	7.6	3.88	1	3	42	4	0	1	1	1	0	0	0	4	0	2	0.21	0.875	20.51	1	2013	0	8.1	4.88	1	2	40	4	0	0	1	1	0	0	1	3	0	2	0	0.625	20.51	0.2
2347	2010	10.23	6.1	3.5	1	1	35	5	0	0	0	0	0	0	0	1	0	2	0	1	16.61	1	2013	9.08	5.9	3.83	1	3	35	4	0	0	0	1	0	0	0	2	0	1	0	3.125	16.61	0
2348	2010	1.62	4.3	0.4	1	2	35	0	0	0	0	0	0	0	1	1	0	2	0.86	0.125	16.74	1	2013	3.2	5.3	0.6	1	7	32	0	1	0	0	1	0	0	1	3	0	2	0.49	0.25	16.74	1
2350	2010	2.21	3.3	1.6	1	2	50	0	0	0	0	1	0	0	0	2	0	2	0.67	1.25	17.76	0.2	2013	0	4.3	2	1	2	54	0	1	0	0	1	0	0	1	3	0	1.3	0	0.7579	17.76	0.670141
2351	2010	0	3.8	4.2	1	3	70	1	0	0	0	0	0	0	1	1	0	1	0.42	1	16.65	1	2013	4.68	4.3	6	1	7	70	6	1	0	0	1	0	0	1	3	1	1	0.36	0.625	16.65	1
2352	2010	3.7	3.8	4.8	1	3	32	10	0	1	0	1	0	0	0	3	0	1.7	0	0.875	16.82	0.142857	2013	5.12	5.3	5.83	1	4	35	10	0	0	0	1	0	0	0	2	0	2	0.18	0.375	16.82	0.333333
2353	2010	2.95	3.8	3.6	1	2	28	9	0	0	0	0	0	0	1	1	0	2	0.35	0.5	16.34	1	2013	9.75	4.6	2.75	1	3	39	8	0	0	0	1	0	0	0	2	0	1.7	0.09	0.2813	16.34	0.555634
2354	2010	5.4	1.8	3.5	1	3	62	7	0	1	1	1	0	0	0	4	0	1.3	0	1.625	16.61	1	2013	0.91	1.8	3	1	3	64	6	1	0	0	1	0	0	1	3	0	1	0	0.375	16.61	1
2355	2010	2.73	3.8	1.75	0	3	56	0	1	0	0	0	0	0	0	1	0	1	0.34	0.1875	16.6	1	2013	5.44	4.6	2	0	3	55	0	0	0	1	0	0	0	1	1	0	1	0.07	1.125	16.6	1
2356	2010	4.85	2.8	4	1	2	55	0	0	0	0	0	0	0	0	1	0	2	0	1.5	18.59	1	2013	2.2	6.8	1.5	1	7	44	2	1	0	1	1	0	0	1	4	0	3	0.52	0.6875	18.59	1
2357	2010	8.6	4.4	0.5	1	2	50	0	1	0	0	0	0	0	0	2	0	3	0	0.5	20.51	1	2013	1.93	4.4	1	0	4	52	0	0	0	1	0	0	0	0	1	0	2	0.38	0.0625	20.51	1
2358	2010	6.06	3.3	2	1	3	25	2	0	0	0	1	0	0	0	2	0	3	0.02	0.25	16.35	0	2013	7.06	3.3	0.67	1	4	28	2	1	0	1	1	0	0	0	4	0	1.5	0.13	0.65	16.35	0.423077
2359	2010	9.15	4.3	5.75	1	2	42	7	0	0	0	0	0	0	0	1	0	2	0	1	16.72	1	2013	8.22	5.3	5.25	1	5	45	6	1	0	1	1	0	0	0	4	0	1.5	0	1.5625	16.72	1
2360	2010	2.81	6.1	6.17	1	2	32	6	1	0	0	0	0	0	0	2	0	2	0.02	0.75	18.74	0.333333	2013	1.7	5.6	4.29	0	6	42	6	0	0	1	0	0	0	0	1	0	2	0.96	0.0625	18.74	1
2361	2010	4.8	4.1	7.6	1	4	70	4	0	1	1	1	0	0	0	4	0	2	0.37	2.75	16.64	1	2013	4.3	3.1	6.25	1	4	68	2	0	0	0	1	0	0	0	2	0	1	0.43	0.125	16.64	1
2362	2010	15.1	3.3	3	1	4	31	2	1	0	0	0	0	0	0	2	0	2	0	0.75	17.37	0.5	2013	7.55	3.8	1	1	5	32	2	0	0	0	1	0	0	0	2	0	2	0.03	1	17.37	0.75
2363	2010	4.5	4.8	4	1	2	28	4	0	0	0	0	0	0	0	1	0	1	0	0.5	16.64	1	2013	5.94	11.1	5	1	6	34	3	0	0	1	1	0	0	0	3	0	2.3	0	0.875	16.64	1
2364	2010	7.25	3.6	0.33	1	2	24	1	0	0	0	0	0	0	0	1	0	1.5	0	1	16.55	0.5	2013	5.9	3.3	1.5	1	4	28	3	0	1	1	1	0	0	0	4	0	1	0	0.8126	16.55	0.384691
2365	2010	3.8	4.3	0.25	1	3	28	0	0	1	1	1	0	0	0	4	0	2	0	1	17.98	1	2013	0.9	3.8	0	0	2	35	0	1	0	0	0	0	0	1	1	0	2	0.83	0.375	17.98	1
2366	2010	7.36	4.1	3.5	1	3	55	1	0	0	0	0	0	0	0	1	0	1.5	0	1	16.25	1	2013	8.42	4.8	2.5	1	2	59	0	1	0	0	1	0	0	0	3	0	1	0.13	0.6875	16.25	1
2367	2010	2.74	5.8	3.17	1	2	35	9	0	0	1	0	0	0	0	2	0	1	0.12	0.5	18.59	1	2013	1.43	5.1	2.5	1	8	35	8	0	0	0	1	0	0	0	2	0	2	0.22	0.75	18.59	0.333333
2368	2010	4.6	4.6	2.17	1	3	35	6	0	0	0	0	0	0	0	1	0	2	0	0.625	16.34	1	2013	4.84	5.4	3.33	1	5	40	6	0	0	0	1	0	0	0	2	0	1.3	0	1.125	16.34	1
2369	2010	1.92	2.8	2	1	4	65	0	0	1	1	0	0	0	0	3	0	1	0	0.875	17.35	1	2013	2.8	2.3	2.33	1	3	67	0	1	0	0	1	0	0	1	3	0	2.5	0.05	0.625	17.35	1
2370	2010	2.4	4.3	1	1	2	29	0	0	1	0	0	1	0	1	3	0	2	0.07	0.75	16.76	1	2013	0	5.3	1.4	1	4	35	0	0	0	1	0	0	0	1	2	0	2	0.81	0.1875	16.76	1
2371	2010	1.94	4.1	6.25	1	3	39	9	0	1	0	0	0	0	0	2	0	1.5	0.07	1.125	20.38	1	2013	2.8	4.1	5.8	1	7	38	8	1	0	0	1	0	0	0	3	0	3	0.57	1	20.38	1
2372	2010	3.97	3.3	2.5	1	6	34	7	0	1	1	0	1	0	1	4	0	1.5	0.17	1.125	17.37	1	2013	3.07	3.8	3.25	1	6	35	6	0	0	0	1	0	0	1	2	0	2	0.25	0.25	17.37	1
2373	2010	2.19	6.7	3.86	1	3	55	0	0	0	1	1	0	0	1	3	0	1.3	0	1.125	17.37	1	2013	2.71	6.2	3.75	1	4	50	0	1	0	1	1	0	0	0	4	0	2	0.4	2.25	17.37	1
2374	2010	27.38	4.9	4.5	1	3	33	10	1	0	0	1	0	1	0	4	0	2.5	0.25	1.5	16.81	0.5	2013	14.78	2.8	11.5	1	4	38	13	1	0	1	1	0	0	0	4	0	1.5	0.65	0.6563	16.81	0.619077
2375	2010	20.01	3.8	2.75	1	6	28	4	0	1	1	0	0	0	0	3	0	1	0	1.875	16.31	0.666667	2013	25.32	4.1	3.2	1	4	32	4	1	0	1	1	0	0	0	4	0	1.6	0.01	1.4063	16.31	0.6222
2376	2010	23.27	7.1	6.25	1	3	42	8	0	1	1	0	0	0	0	3	0	2	0	1.75	16.8	0.714286	2013	19.98	8.9	5.8	1	4	45	8	0	0	1	1	0	0	0	3	1	1	0.02	1.0626	16.8	0.647092
2377	2010	3.7	5.3	1.5	1	3	33	2	0	0	0	0	0	0	0	1	0	1	0	0.5	16.35	1	2013	3.82	5.3	1.4	1	4	35	2	0	1	1	1	0	0	0	4	0	1.8	0	0.5626	16.35	0.555634
2378	2010	8.5	2.3	3.5	1	3	26	5	0	0	1	0	0	0	0	2	0	1	0	3	16.66	0	2013	8.69	4.3	1.75	1	4	27	5	0	0	1	1	0	0	0	3	0	1	0.03	1.0001	16.66	0
2379	2010	9.76	5.4	5.33	1	2	38	10	0	1	1	0	0	0	0	3	0	2	0.1	1.75	16.72	1	2013	10.35	5.4	4.57	1	8	38	10	1	1	1	1	0	0	0	5	0	1	0.54	1.3125	16.72	1
2380	2010	1.93	2.3	2	1	0	25	0	0	0	1	0	0	0	0	2	0	2	0.12	0.625	16.74	0	2013	4.36	2.3	0	1	4	25	0	0	1	0	1	0	0	0	3	0	1	0.51	0.5	16.74	0.5
2381	2010	7.39	5.7	3.29	1	2	48	5	0	1	1	0	0	0	0	3	0	1.3	0	1.75	16.72	1	2013	6.18	4.9	3.83	1	4	48	5	0	0	1	1	0	0	0	3	0	1.3	0.29	1.875	16.72	1
2382	2010	5.81	5.9	4	1	3	52	4	0	0	1	1	0	1	0	4	0	2	0	1	20.53	1	2013	6.3	6.1	3.5	1	5	46	4	0	1	0	1	0	0	0	3	0	1	0	0.5	20.53	1
2383	2010	25.88	8	8.56	1	3	45	9	0	0	1	1	0	0	0	3	1	1.3	0	3.125	16.63	0.84	2013	18.45	8.4	7.33	1	4	52	10	1	1	1	1	0	0	0	5	0	1.2	0.02	2.75	16.63	0.909091
2384	2010	0.18	5.8	1.6	1	4	40	0	0	0	0	0	0	0	1	1	0	1	0.64	0.5625	19.7	0.111111	2013	1.1	6.1	1.5	1	4	40	0	0	0	0	1	0	0	0	2	1	1	0.01	0.375	19.7	0.333333
2385	2010	3.92	4.3	1.2	1	3	35	6	0	0	1	0	0	0	0	2	0	1	0.12	1.5	16.27	1	2013	5.98	3.8	2.33	1	6	30	6	0	0	0	1	0	1	0	3	1	1.3	0.04	1.75	16.27	1
2386	2010	3.86	5.4	2.5	1	3	38	2	0	0	0	0	0	1	0	2	0	1	0.1	1.125	17.07	1	2013	9.41	2.8	2	1	2	40	1	0	0	0	1	0	0	0	2	0	1	0.11	0.375	17.07	1
2388	2010	7.28	7.1	3.86	1	2	35	2	0	0	0	1	0	1	0	3	0	1	0.33	1.75	16.81	0.714286	2013	5.43	7.9	2.75	1	2	43	3	1	0	1	1	0	1	0	5	0	1.7	0.78	1.875	16.81	0.733333
2389	2010	5.98	7.1	1	1	0	48	1	0	0	1	1	0	0	0	3	0	1	0.1	0.625	16.77	1	2013	5.63	9.2	0.8	0	1	50	2	0	0	1	1	0	0	0	2	1	1	0.49	0.5	16.77	1
2390	2010	3.91	9.1	5.55	1	2	68	6	0	0	0	1	0	1	0	3	0	1	0.79	0.75	17.34	1	2013	3.48	7.6	5.5	1	0	67	6	1	0	1	1	0	1	0	5	0	2	0.72	0.5	17.34	1
2391	2010	0	2.3	5.5	1	0	30	4	0	1	0	1	0	0	1	3	0	1.5	0.02	0.4375	16.88	0.428571	2013	2.05	2.8	4.5	1	2	27	3	0	0	0	1	0	0	1	2	1	1	0.48	1.0625	16.88	1
2392	2010	7.59	5.6	1.33	1	1	35	0	0	0	1	1	0	0	0	3	0	1	0.58	0.5	17.21	1	2013	4.41	7.4	0.63	1	0	42	0	0	0	1	1	0	1	1	4	0	2	0.66	0.5	17.21	1
2393	2010	0.36	4.3	1.5	1	1	22	2	0	1	0	1	0	0	1	3	0	2	0.71	0.5	17	1	2013	4.1	2.8	0.5	1	3	21	2	1	0	1	1	0	0	0	4	0	1	0.23	0.625	17	1
2394	2010	8.9	3.1	0.5	1	1	45	0	0	0	1	1	0	1	0	4	0	1	0	1	16.7	1	2013	9.91	5.6	0	1	0	45	0	0	1	0	1	0	0	0	3	1	1	0.1	1	16.7	1
2396	2010	11.06	2.3	2	1	1	22	2	0	0	1	0	0	0	0	2	0	1	0.44	2.25	16.74	0.444444	2013	11.57	2.8	2.5	1	0	20	3	0	1	1	1	0	0	0	4	0	1	0.08	2	16.74	0.5
2397	2010	13.94	2.8	1	1	1	26	2	0	0	1	1	0	0	0	3	1	1	0.14	1	17.17	1	2013	3.62	2.3	4.5	1	2	24	2	0	0	0	1	0	1	0	3	0	1	0	0.75	17.17	1
2398	2010	3.36	2.8	5.5	1	0	22	6	0	0	0	1	0	0	0	2	0	3	0.15	0.75	16.87	1	2013	4.27	2.8	5	1	2	25	6	0	0	1	1	0	0	0	3	0	2	0.93	1	16.87	1
2399	2010	11.01	2.8	0	1	2	20	0	1	1	0	1	0	0	0	4	0	2	0.13	1.75	16.93	0.285714	2013	0	3.3	0	1	1	28	0	0	0	1	1	0	0	1	3	0	1	0	2	16.93	0.375
2400	2010	3.42	3.3	0	1	2	31	0	1	0	0	1	0	0	0	3	0	1	0	0.5	16.99	1	2013	2.05	4.3	0.75	1	2	35	0	0	0	0	1	0	0	0	2	0	1	0.43	1.25	16.99	0.6
2401	2010	0.54	7.4	0.71	0	0	48	0	0	1	0	0	1	0	1	2	0	2	1	1.25	16.97	0.2	2013	0.6	6.6	1.67	1	1	40	2	0	1	0	1	0	0	1	3	0	2	0.34	1	16.97	1
2402	2010	9.38	7.7	1.88	1	2	55	1	0	1	0	1	0	0	0	3	0	2	0	2.75	16.86	1	2013	5.06	2.3	0	1	2	60	0	0	0	1	1	0	0	0	3	0	1	0.11	1.75	16.86	1
2403	2010	14.12	9.1	2.29	1	2	45	0	0	0	0	1	0	0	0	2	0	1	0.17	1.5	16.89	0.666667	2013	12.83	8.1	0.13	1	3	47	0	0	0	1	1	0	0	0	3	0	1	0.16	3	16.89	0.75
2404	2010	5.16	3.3	5	1	2	27	9	0	0	1	0	0	0	0	2	0	1	0.01	1.625	16.81	0.230769	2013	7.88	4.3	2.5	1	0	28	8	1	0	1	1	0	0	0	4	0	1	0.31	0.75	16.81	1
2405	2010	0	2.3	0	0	0	24	0	0	1	0	1	0	0	1	2	0	1	0.98	0.25	16.95	1	2013	0	2.8	0	1	2	25	0	1	0	0	1	0	0	1	3	0	1	0	1	16.95	0.5
2406	2010	12.6	5.3	5	1	0	30	6	0	0	1	1	1	1	0	5	0	1	0	0.75	16.89	1	2013	0	5.6	3.67	1	0	40	4	0	0	0	1	0	0	1	2	0	1.5	0	1	16.89	1
2407	2010	7.9	4.6	0.6	1	2	54	0	0	1	1	1	0	0	0	4	0	2	0.02	1.625	17.08	0.692308	2013	13.99	3.3	2	1	2	54	2	0	0	1	1	0	1	0	4	0	1	0.08	2.5	17.08	0.6
2408	2010	11.4	8.1	3.13	1	5	50	0	0	0	1	1	0	1	0	4	1	2	0.09	1	17.05	1	2013	5.21	11.4	2	1	3	60	0	1	0	1	1	0	0	0	4	1	1.3	0.01	2.25	17.05	0.777778
2409	2010	9.68	6.6	2.86	1	1	50	1	0	1	0	1	0	1	0	4	0	1	0	0.75	17.17	1	2013	4.92	6.7	0.63	1	1	60	0	0	0	0	1	0	0	1	2	1	1	0.84	0.25	17.17	1
2410	2010	1.6	3.8	2.67	0	4	27	3	1	1	0	1	0	0	0	3	0	2	0.32	0.5	16.85	1	2013	0.12	3.8	3	1	3	27	2	0	1	0	0	0	0	1	2	1	1	0.9	0.75	16.85	1
2411	2010	4.6	2.3	9	1	1	25	9	0	1	0	1	1	0	0	4	0	1	0	1.75	16.84	0.428571	2013	2.23	2.8	10	1	8	28	10	0	1	0	1	0	0	0	3	0	1	0.8	3.5	16.84	0.428571
2412	2010	6.26	5.1	2.83	1	2	70	0	0	0	0	1	0	0	0	2	0	1	0	1.125	16.99	1	2013	4.61	8.1	2.44	0	4	70	0	0	1	1	0	0	1	0	3	0	2	0.41	0.5	16.99	1
2413	2010	0	1.8	2.5	1	1	21	3	0	1	0	1	0	0	1	3	1	1	0	0.25	16.9	1	2013	0.03	2.3	1.5	1	0	30	3	0	1	0	1	0	1	1	4	1	2	0.8	0.5	16.9	1
2414	2010	15.39	12.4	2.08	1	5	53	0	1	1	0	1	0	0	0	4	0	2	0	2.75	16.95	1	2013	7.52	14.7	2.73	1	2	51	1	1	1	0	0	0	0	0	3	1	1	0.07	1	16.95	1
2415	2010	4.53	4.8	2.17	1	3	50	4	1	0	1	0	0	1	0	4	1	1	0.02	3	16.89	1	2013	6.14	5.1	1	1	0	55	0	0	0	1	1	1	0	0	4	0	2	0.64	0.25	16.89	1
2416	2010	3.32	4.2	1.17	0	1	40	1	0	0	0	0	0	0	0	0	0	1	0.25	0.5	17.3	1	2013	5.23	5.2	0.67	0	0	41	0	0	0	1	1	0	0	0	2	0	1.5	0.24	1.125	17.3	1
2417	2010	5.6	5.1	4.5	1	4	45	4	0	1	1	1	0	0	0	4	1	1	0	4.1875	16.86	0.223881	2013	5.58	5.9	5.29	1	0	35	4	0	0	1	1	0	0	0	3	1	1	0.16	1.5	16.86	0.666667
2418	2010	12.05	6.9	6	1	2	78	2	0	1	0	1	0	0	0	3	0	1	0.09	2.75	16.77	1	2013	2.6	7.2	6.44	1	7	70	2	1	1	0	0	1	0	1	4	0	1.5	0	3	16.77	1
2419	2010	7.41	1.8	9	1	4	20	9	1	1	0	1	0	0	0	4	0	2	0.06	0.75	16.84	0	2013	5.38	2.3	8	1	5	26	8	0	0	0	0	0	1	0	2	0	1	0.47	0.75	16.84	1
2420	2010	25.71	11.6	4.07	0	0	60	0	0	0	1	1	0	1	0	3	0	2	0.2	4.5	17.21	1	2013	4.24	2.3	0.67	1	0	70	0	0	0	0	1	0	0	0	2	1	1	0	4	17.21	1
2421	2010	6.12	5.8	3.88	1	1	38	10	1	0	1	1	0	0	0	4	0	1.3	0.02	3.75	16.98	0.666667	2013	5.25	5.7	1.57	1	3	70	0	0	0	1	1	1	0	1	4	0	1	0.06	1.75	16.98	1
2422	2010	0.02	2.3	1	1	3	20	0	0	0	0	1	0	0	1	2	1	1	0.14	0.5	16.82	1	2013	0	2.8	1	0	1	37	0	0	0	0	1	1	0	1	2	0	1	0.89	0.125	16.82	1
2423	2010	2.6	2.8	0	0	2	40	0	0	0	1	0	0	0	1	1	0	2	0.11	0.75	17.02	1	2013	3.03	3.3	0	0	0	45	0	1	0	1	1	0	0	1	3	1	1	0.19	1	17.02	1
2424	2010	0	7.1	1.57	1	2	30	2	0	1	0	1	0	0	1	3	0	1	0.47	0.75	16.82	1	2013	0.41	7.1	0.86	0	2	37	2	0	0	1	1	1	1	1	4	0	1	0.31	0.25	16.82	1
2425	2010	6.73	3.3	0.33	1	1	35	0	0	0	0	1	0	0	0	2	0	1	0	1.25	16.75	1	2013	10.32	3.8	0.5	1	1	39	0	0	0	1	1	0	0	0	3	0	1.3	0	1.375	16.75	1
2426	2010	1.55	4.1	0.8	1	2	60	4	0	0	0	1	0	0	0	2	0	1	0.04	0.75	17.22	1	2013	0.74	4.8	2	0	2	52	2	0	0	1	0	0	0	1	1	0	1	0	2.0625	17.22	1
2427	2010	7.54	4.8	1.5	1	4	28	5	0	1	0	1	0	1	0	4	0	1	0.16	3.625	16.81	0.103448	2013	10.59	5.6	2	1	3	29	5	0	0	0	1	0	0	0	2	0	1.3	0.64	3.875	16.81	0.225806
2428	2010	2.64	7.1	1	1	2	52	0	0	0	0	0	0	0	1	1	0	1	0.01	0.875	16.76	1	2013	3.09	6.1	1.43	1	3	60	0	0	0	1	1	0	1	0	4	0	1	0.33	1.625	16.76	1
2429	2010	8.5	11.2	5.46	1	5	58	4	0	0	0	1	0	1	0	3	0	1	0	1.5	16.93	1	2013	9.44	11	6.92	1	4	60	3	1	0	0	1	0	0	0	3	0	2.5	0.48	1.25	16.93	1
2430	2010	2.24	3.8	3	1	4	26	6	1	1	0	1	0	1	1	5	0	2	0.14	1	16.78	1	2013	2.84	2.8	2.67	1	2	28	5	1	0	0	1	0	0	0	3	0	1	0.13	1	16.78	1
2431	2010	4.65	5.6	5.14	1	0	80	0	0	0	0	1	0	0	0	2	0	1.5	0	1.25	17.12	1	2013	26.24	5.4	6.17	1	3	22	10	0	0	1	1	0	1	0	4	0	1.3	0	1.75	17.12	1
2432	2010	3.1	2.8	7	1	1	35	6	0	0	0	1	0	0	0	2	0	1	0	1	17.33	0	2013	1.31	3.3	5.33	0	3	35	6	0	0	0	1	0	0	1	1	0	2	0.4	1	17.33	0
2433	2010	1.66	7.1	2	1	1	45	2	0	0	0	1	0	0	0	2	0	1	0.43	1.25	16.92	0.2	2013	1.63	7.1	1	0	3	40	2	0	0	0	1	0	1	1	2	0	1	0.8	0.25	16.92	1
2434	2010	22.16	5.7	3	0	0	35	7	0	0	1	1	0	1	0	3	0	1	0	1.75	16.77	1	2013	16.43	5.4	2.8	1	0	43	8	1	0	1	1	0	0	0	4	1	1	0	2	16.77	1
2435	2010	6.41	4.1	1.33	1	1	70	1	0	0	1	1	0	1	0	4	0	1	0.4	1	17.32	1	2013	7.26	6.1	0.88	1	1	60	0	0	0	0	1	0	0	0	2	0	1.4	0	0.39	17.32	1
2436	2010	1.96	2.3	4	1	1	21	7	0	0	0	1	0	0	1	2	0	1	0	0.4375	17.3	1	2013	6.23	2.8	5	1	2	26	7	1	0	1	1	0	0	0	4	0	1.3	0.13	1.5625	17.3	0.6
2437	2010	4.18	5.6	1.67	1	2	55	4	0	0	1	1	0	1	0	4	0	1	0	3.5	17.12	1	2013	13.4	6.3	1.67	1	4	47	3	0	0	0	1	0	0	0	2	0	1	0	3.5	17.12	1
2438	2010	3.8	4.6	0.6	1	0	36	0	0	1	0	1	0	0	0	3	0	1	0	0.5625	17.02	1	2013	1.6	5.1	0.75	0	2	35	0	0	0	0	1	0	0	1	1	0	1	0.47	0.47	17.02	1
2439	2010	0.95	4.8	0.33	1	0	30	0	0	0	1	0	1	0	1	3	0	1.3	1	1	16.38	0.125	2013	0.2	4.8	0.5	1	0	30	0	1	0	0	1	0	1	1	4	0	1	0.58	1	16.38	1
2440	2010	2.7	4.3	1	1	2	22	2	0	0	1	0	0	0	0	2	0	1	0	0.75	16.75	0.333333	2013	6.44	4.3	1.67	1	0	30	2	0	0	1	1	0	0	1	3	0	1	0.27	0.75	16.75	1
2441	2010	6.33	3.3	0	1	2	40	0	0	0	0	1	0	1	0	3	0	1	0	0.75	16.76	1	2013	0.52	2.3	1	1	4	40	2	0	0	0	1	0	0	1	2	0	1	0	0.5	16.76	1
2442	2010	13.32	2.8	2.5	1	2	28	5	0	0	0	1	0	0	0	2	0	1	0	2.375	16.96	0.157895	2013	5.16	3.3	2.5	1	3	22	4	0	1	0	1	0	0	1	3	0	1	0	0.125	16.96	1
2443	2010	12.98	7.3	5.25	1	1	40	6	0	0	1	1	0	1	1	4	0	1.3	0.03	2.5	17.19	0.8	2013	1.37	7.1	0.86	0	2	21	3	1	1	1	0	0	0	1	3	1	2	0.52	0.25	17.19	1
2444	2010	8.55	6.8	3.14	1	1	42	0	1	0	1	1	0	0	0	4	0	1.8	0.02	1.125	17.13	0.777778	2013	10.95	7.6	3.38	1	1	54	0	0	0	1	1	0	1	0	4	0	1.3	0	1.3125	17.13	1
2445	2010	3.58	6.6	1.88	1	2	30	5	0	0	0	1	0	1	0	3	0	1	0.23	1.75	16.99	1	2013	1.52	4.8	1.25	1	4	38	4	0	0	0	1	0	1	0	3	0	1	0.08	0.5	16.99	0
2446	2010	8.45	7.8	1.88	1	0	55	0	0	0	1	1	0	1	0	4	0	1	0	1	16.79	1	2013	0.22	3.8	0.5	1	1	55	0	0	0	0	1	0	0	1	2	0	1	0.03	2	16.79	1
2448	2010	10.08	7.6	3.78	1	3	46	1	1	1	0	1	0	1	0	5	0	2	0.08	3	17.17	0.666667	2013	0.45	7.8	0.88	0	3	35	2	1	1	1	1	0	1	1	5	1	1.3	0.23	1.25	17.17	1
2449	2010	9.54	4.6	1.2	1	1	22	3	0	0	1	1	0	0	0	3	0	1	0.34	3.25	16.93	0.615385	2013	16.73	6.1	0.57	1	1	25	2	1	0	0	1	0	1	0	4	0	1	0.1	3	16.93	0.666667
2450	2010	7.56	4.6	0.6	1	3	36	0	0	0	0	0	0	0	0	1	0	1	0	0.875	16.74	1	2013	7.28	4.6	0.17	1	3	35	0	0	0	0	1	0	1	0	3	0	1	0.2	1.5	16.74	0.5
2451	2010	10.69	4.8	0.75	1	1	31	3	0	0	0	0	0	1	0	2	0	1.3	0	1.875	16.96	0.733333	2013	12.85	5.8	1.2	1	5	38	3	1	0	0	1	0	1	0	4	0	1	0.12	2	16.96	1
2452	2010	3.93	5.9	2.29	1	2	32	5	0	0	1	0	0	1	0	3	0	1	0.06	1	16.69	1	2013	3.3	5.1	3.6	1	2	35	6	0	1	0	1	0	0	0	3	0	1	0.08	0.5	16.69	1
2453	2010	8.82	6.6	1	1	2	29	3	0	0	1	1	0	0	0	3	0	1	0.48	0.9675	16.94	1	2013	7.22	6.9	1	1	1	39	2	0	0	1	1	0	1	0	4	0	1	0.06	1	16.94	1
2454	2010	5.88	5.6	0.4	1	1	45	0	0	0	0	1	0	0	0	2	0	1	0.21	1.5	16.65	0.5	2013	3.6	5.3	0.2	0	1	42	0	1	0	1	0	0	0	0	2	0	1	0.41	0.25	16.65	1
2455	2010	4.69	2.3	6	1	4	28	5	1	0	0	1	0	0	0	3	1	1	0.42	1.75	16.97	1	2013	2.54	5.2	4	1	2	25	5	0	0	0	1	0	1	1	3	0	1.5	0.41	2	16.97	0.5
2456	2010	4.15	5.1	0	1	1	35	0	0	0	0	1	0	0	0	2	0	1	0.07	2.75	16.97	1	2013	8.45	5.6	0.29	1	0	48	0	0	0	1	1	0	1	0	4	0	1	0	1.625	16.97	1
2457	2010	5.26	4.8	1.6	1	3	62	3	0	0	0	0	0	1	0	2	0	2	0.15	2	16.96	1	2013	9.96	9	5.3	1	3	70	2	1	0	1	1	0	1	1	5	1	1	0.12	1.75	16.96	1
2458	2010	5.76	8.9	6.1	0	0	55	0	0	0	1	0	0	0	0	1	0	1	0	0.125	17.25	1	2013	13.98	7.7	2.38	1	2	54	1	1	1	0	1	0	0	0	4	0	1.5	0.65	1	17.25	1
2459	2010	10.57	5.6	2.6	1	4	32	3	0	0	1	1	0	1	0	4	0	1	0.01	2.5	16.73	0.4	2013	5.04	7.1	3.29	1	3	36	5	1	0	1	1	0	0	0	4	0	1	0.01	0.5	16.73	1
2460	2010	7.83	3.8	2.67	1	2	20	4	1	0	0	1	0	1	0	4	1	1.3	0.29	1.25	16.69	0.4	2013	3.8	3.3	3.33	1	3	27	10	0	0	0	1	0	1	0	3	0	1	0.7	0.375	16.69	1
2461	2010	4.3	2.8	4	1	2	67	4	0	0	1	0	0	1	0	3	1	1	0	0.875	16.98	1	2013	5.82	3.3	2.5	1	2	69	4	0	0	1	1	0	1	0	4	0	1	0.29	4.25	16.98	1
2462	2010	16.4	9.6	1.88	1	4	40	0	0	1	0	0	0	1	0	3	0	1	0	2.75	16.99	1	2013	7.23	5.6	1.4	1	0	60	0	0	0	1	1	0	1	0	4	0	1	0	0.25	16.99	1
2463	2010	0.11	6.1	2.2	1	2	47	2	0	0	0	1	0	0	1	2	0	2	0.75	1	16.51	0.5	2013	2.21	6.3	2.67	1	3	50	2	0	0	1	1	0	0	0	3	0	2	0.83	0.5625	16.51	1
2464	2010	3.42	3.3	1	1	4	26	2	1	0	0	1	0	0	0	3	0	2	0.31	0.625	16.5	0.6	2013	5.4	3.3	0.8	1	3	33	2	1	0	0	1	0	0	0	3	0	2	0	0.625	16.5	0.2
2465	2010	7.42	5.6	4	1	3	50	0	0	1	0	1	0	0	0	3	0	2	0	1.75	16.72	1	2013	7.58	6.1	5	1	2	60	0	1	0	1	1	0	0	0	4	0	2.5	0.45	1	16.72	1
2466	2010	3.81	1.8	0	1	1	23	0	0	0	0	1	0	0	0	2	0	2	0	0.5	16.22	1	2013	7.32	2.3	2	1	2	23	2	1	0	1	1	0	0	0	4	0	2	0	0.125	16.22	1
2467	2010	13.26	3.3	1.75	1	2	30	2	0	0	0	1	0	0	0	2	0	3	0.16	0.5	16.33	1	2013	10.06	4.1	2.5	1	3	30	2	0	0	0	1	0	0	0	2	0	2	0.05	0.375	16.33	1
2468	2010	0.45	6.6	2.86	1	2	37	3	0	1	0	0	0	0	1	2	0	2	0.15	0.25	16.58	1	2013	1.29	6.6	3.71	1	2	45	4	0	0	0	1	0	0	0	2	0	1	0.54	1	16.58	1
2469	2010	4.19	2.8	0.5	1	3	39	1	0	0	1	1	0	0	1	3	0	1.7	0.49	1.125	16.72	1	2013	3.02	2.8	2	1	5	41	4	0	0	1	1	0	0	0	3	0	1	0.07	0.9166	16.72	1
2470	2010	0.25	6.1	2.83	1	3	50	1	0	0	0	1	0	0	1	2	0	1	0.94	0.25	16.99	0	2013	0.11	6.9	2.86	1	7	45	0	0	0	0	1	0	0	1	2	0	1	0.71	0.0625	16.99	0
2471	2010	0	1.5	0	0	1	70	0	0	0	0	1	1	0	1	2	0	2	0.97	0.375	16.61	1	2013	0.08	1.8	0	1	2	60	0	0	0	0	1	0	0	1	2	0	1	0.5	0.5625	16.61	1
2472	2010	6.75	7.1	4.33	1	2	34	9	0	1	0	1	1	0	0	4	0	2	0.28	1.5625	16.59	1	2013	7.8	6.3	6	1	3	40	9	0	1	1	1	1	0	0	5	0	1.5	0.78	1.0156	16.59	1
2473	2010	13.37	8.9	4.2	1	4	31	10	0	0	0	1	1	0	0	3	0	2.5	0	2	16.72	1	2013	6.56	7.8	3.29	1	6	30	10	0	0	0	1	1	0	0	3	0	1	0.09	0.875	16.72	1
2474	2010	3.53	6.3	3.14	1	3	40	5	0	0	0	1	0	0	0	2	0	2	0.12	0.5625	18.48	1	2013	4.58	6.3	3.83	1	5	45	3	1	0	1	1	0	0	0	4	0	2	0.2	0.25	18.48	0.5
2475	2010	4.85	6.4	4.71	1	6	45	0	0	0	0	1	0	0	0	2	0	1.8	0	1.75	16.72	1	2013	2.75	6.1	3.25	1	4	45	0	1	0	0	1	0	0	0	3	0	1.3	0.29	1.75	16.72	1
2476	2010	4.6	2.8	2	0	2	92	2	0	1	1	0	1	0	0	3	0	2	0	0.25	20.51	1	2013	4.99	3.8	1	1	3	27	2	0	0	1	1	0	0	0	3	0	2	0.34	0.75	20.51	1
2477	2010	5.12	3.8	0.25	1	3	48	0	0	0	0	1	0	0	0	2	0	1	0	0.875	16.73	1	2013	2.66	3.8	1.25	1	3	55	0	1	0	0	1	0	0	1	3	0	2	0	0.4375	16.73	1
2478	2010	2.64	3.6	5.25	1	3	42	0	0	0	0	1	0	0	1	2	0	1	0.34	0.75	17.35	1	2013	5.92	3.6	4.25	1	3	45	0	1	0	1	1	0	0	1	4	0	2	0.75	0.5	17.35	1
2479	2010	4.95	3.8	2.33	1	2	26	5	1	0	1	1	0	0	0	4	0	2	0	0.75	16.41	0.333333	2013	8.69	4.3	2	1	4	29	5	1	0	1	1	0	0	0	4	0	1.4	0	0.5845	16.41	0.358426
2480	2010	7.62	6.4	3.71	1	5	42	4	0	1	0	1	0	0	0	3	0	2	0.09	1.25	20.38	0	2013	11.37	5.9	3.33	1	6	47	4	0	0	1	1	0	1	0	4	0	1.3	0.14	0.6875	20.38	0.636364
2481	2010	8.86	5.4	4.5	1	3	53	7	0	0	0	1	0	0	0	2	0	1.3	0	1.5	16.55	0.333333	2013	6.31	4.6	4.8	1	4	63	8	0	0	0	1	0	0	0	2	0	2	0	0.625	16.55	0.8
2482	2010	2.75	4.6	3.8	1	3	35	6	0	0	0	1	0	0	0	2	0	2	0	0.5	20.51	1	2013	2.4	5.1	3	1	5	40	6	0	0	0	1	0	0	0	2	0	1	0.16	0.375	20.51	1
2483	2010	0	3.3	6	1	6	30	6	0	1	0	1	0	0	1	3	0	2	0.88	0.5	16.8	1	2013	0.8	4.1	5	1	4	30	8	0	0	1	1	0	0	1	3	1	1	0.65	0.3125	16.8	1
2484	2010	1.91	5.1	2.6	1	2	60	0	0	0	0	1	0	0	0	2	0	1.3	0	1	16.71	1	2013	5.49	5.4	1.83	1	2	60	0	0	0	1	1	0	0	0	3	0	1	0.08	1	16.71	1
2485	2010	5.62	4.8	3.2	1	3	30	6	1	0	0	1	0	0	1	3	0	1	0	0.5	17.42	1	2013	7.54	5.4	3	1	3	34	6	1	0	0	1	0	0	0	3	0	2	0	0.5	17.42	1
2486	2010	0.03	4.3	5	1	6	22	5	0	0	0	1	0	0	1	2	0	2	0.44	0.25	16.53	1	2013	5.12	3.8	2	1	4	25	4	1	0	1	1	0	0	1	4	0	2	0.55	0.1875	16.53	1
2487	2010	0	4.8	1.2	1	2	39	0	0	0	1	1	1	0	1	4	0	1.7	0	0.625	16.6	1	2013	1.69	4.8	1	0	3	38	0	0	0	0	0	0	0	1	0	1	1.5	0.98	0.1063	16.6	1
2488	2010	5.55	3.8	1.25	1	2	30	0	0	1	0	1	0	0	0	3	0	1	0	1.625	16.76	0.384615	2013	5.8	3.8	2.25	1	4	35	2	0	0	1	1	0	0	0	3	0	1	0	0.4844	16.76	0.0968208
2489	2010	9.56	3.3	2.33	1	3	33	3	0	0	1	1	0	0	0	3	0	1	0	0.5625	16.34	0.888889	2013	18.66	5.3	2	1	4	32	4	0	0	1	1	0	0	0	3	0	1	0	0.75	16.34	0.333333
2491	2010	3.75	4.6	1.4	1	3	35	0	0	1	0	1	1	0	0	4	0	2	0.34	1.125	16.5	1	2013	1.74	5.9	2.67	1	2	36	3	1	0	1	1	0	0	1	4	0	2	0.1	0.6875	16.5	1
2492	2010	2.9	2.8	4	1	1	60	0	0	0	0	0	0	0	1	1	0	2.5	0.36	0.375	16.51	0.333333	2013	3.2	2.8	2	1	1	55	0	0	0	1	0	0	0	1	2	0	2	0.79	0.0625	16.51	1
2493	2010	7.22	7.2	5.13	1	3	53	4	0	0	0	1	0	1	0	3	0	2	0	1.5	18.26	1	2013	13.04	5.9	3.71	1	4	56	4	0	0	0	1	0	1	0	3	0	1.5	0.03	1.25	18.26	1
2494	2010	5.43	5.6	3.83	1	2	51	2	0	1	0	1	0	0	1	3	0	2	0	0.75	16.25	1	2013	10.07	4.8	3.2	1	5	56	1	0	0	1	1	0	0	0	3	0	1	0	0.8125	16.25	1
2495	2010	10.55	4.1	3.4	1	3	33	8	0	1	1	1	0	0	0	4	0	2.3	0	2	18.48	1	2013	10.56	5.6	3.8	1	3	35	8	0	0	0	1	0	0	0	2	0	1.3	0.06	0.8125	18.48	1
2496	2010	1.7	3.3	2.67	1	3	32	5	0	0	1	1	0	0	1	3	0	2	0.44	0.375	17.37	0.333333	2013	4.8	3.3	2	1	3	40	5	1	0	0	1	0	0	0	3	0	2	0.86	0.1875	17.37	1
2497	2010	6.05	8.6	3.22	1	3	48	8	0	0	1	1	0	0	0	3	0	2.3	0.43	1.3125	18.59	1	2013	5.89	8.1	2.75	1	8	53	8	0	0	1	1	0	0	0	3	1	2.5	0	1.25	18.59	1
2498	2010	1.1	2.8	2.33	1	1	60	5	0	0	0	1	0	0	0	2	0	1.5	0.52	0.5625	16.72	1	2013	2.7	2.3	2.67	1	3	70	6	0	0	0	0	0	0	0	1	0	1	0.2	0.125	16.72	1
2499	2010	1.55	3.8	3.25	1	2	32	8	0	0	1	1	0	0	0	3	0	2.3	0.38	0.625	20.56	0.6	2013	3.41	4.3	4.25	1	5	36	8	0	0	1	1	0	0	0	3	0	2	0.14	1.1667	20.56	0.357161
2500	2010	1.62	1.8	4.5	1	3	32	6	0	0	0	1	0	0	1	2	0	2	0.63	0.5	17.22	0.5	2013	2.12	1.8	4.5	1	3	39	7	0	0	0	1	0	0	1	2	0	1	0.49	0.1875	17.22	1
2501	2010	7.74	2.3	4.5	1	2	23	5	0	0	0	1	0	0	0	2	0	1.7	0	0.625	16.24	0	2013	9.6	3.8	3	1	5	25	5	0	1	1	1	0	0	0	4	0	1	0.13	0.7813	16.24	0.200051
2502	2010	2.7	7.4	3.89	1	3	40	0	0	1	1	1	0	0	0	4	0	3	0	1.5	17.35	0.666667	2013	1.84	5.9	4	1	3	55	0	1	0	1	1	0	0	1	4	0	3	0	0.625	17.35	1
2503	2010	0	2.8	6.5	1	2	24	9	1	0	0	1	0	0	1	3	0	2	0.06	0.75	16.76	1	2013	0.5	2.8	5.5	1	5	26	8	1	0	0	1	1	0	1	4	0	1	0.16	0.625	16.76	0.4
2504	2010	4.83	4.6	1.8	1	3	35	5	0	0	1	1	0	0	0	3	0	2	0.22	0.5	20.38	0	2013	5.99	6.4	3.67	1	6	33	4	0	0	1	1	0	0	0	3	0	2	0.17	0.3125	20.38	1
2505	2010	10.8	8.2	4	1	4	45	3	0	0	1	1	0	0	0	3	0	1	0	2.25	16.34	1	2013	9.6	8.7	3.1	1	2	45	3	1	0	0	1	0	0	0	3	0	1	0.14	0.75	16.34	1
2506	2010	4.3	7.7	5.38	1	4	51	2	0	0	0	1	0	0	0	2	0	2.3	0.4	2.25	17	0.444444	2013	7.42	5.4	3.33	1	4	51	3	0	0	0	1	0	0	0	2	0	1.5	0.71	1.5	17	0.666667
2507	2010	9.1	2.8	0	1	4	22	0	0	0	1	1	1	0	0	4	0	1	0	1.75	16.49	0	2013	9.41	2.8	1.5	1	4	22	3	0	1	0	1	0	0	0	3	0	1	0.57	0.5625	16.49	0.222222
2508	2010	1.86	6.1	4.67	1	3	40	6	0	0	1	1	0	0	0	3	0	1.7	0.02	0.8125	16.44	0.384615	2013	6.6	6.6	4.14	1	3	40	6	0	0	0	1	0	0	0	2	0	1	0.13	0.2663	16.44	1
2509	2010	6.38	3.3	1.67	1	5	26	3	1	0	0	1	0	0	0	3	0	2	0	0.625	16.76	1	2013	6.41	4.8	2.5	1	2	26	4	0	0	1	1	0	0	0	3	0	2	0.31	0.7813	16.76	1
2510	2010	4.31	5.1	5.4	1	3	42	8	1	0	0	1	0	0	0	3	0	2	0	0.625	16.8	1	2013	3.32	5.1	5.4	1	3	43	7	1	0	1	1	0	0	1	4	0	2	0	0.75	16.8	1
2511	2010	3.22	5.3	2.2	1	3	42	1	0	0	0	1	0	0	0	2	0	2	0	1	16.58	1	2013	2.1	7.1	4.67	1	5	45	3	1	0	1	1	0	0	1	4	0	1.5	0.06	0.8513	16.58	1
2512	2010	0	11.3	4.36	1	2	45	3	0	1	0	1	0	0	1	3	0	2	0.64	2	16.56	1	2013	4.86	6.6	3.25	1	5	55	0	1	0	0	1	0	0	0	3	0	2	0.17	2.75	16.56	1
2513	2010	3.28	8.4	6.22	1	4	46	3	0	0	0	1	0	0	0	2	0	2	0	1	20.53	1	2013	6.09	8.4	7.78	1	3	50	2	0	0	0	1	0	0	0	2	0	2	0.16	0.4167	20.53	1
2514	2010	5.57	3.3	0.33	1	3	30	0	0	0	1	1	0	0	0	3	0	2	0.22	0.75	16.72	0.333333	2013	8.98	4.8	0.75	1	3	30	2	0	0	1	1	0	0	0	3	1	2	0.17	0.8438	16.72	0.111164
2515	2010	2.7	7.7	3.5	1	5	44	8	0	1	1	1	0	0	1	4	1	1.3	0.04	1.25	18.62	0.6	2013	0.85	7.9	2.8	1	4	39	8	0	0	1	1	0	0	1	3	1	2	0.47	0.525	18.62	1
2516	2010	4.22	5.3	4	1	5	34	7	0	0	0	1	0	0	0	2	0	1.5	0.26	1.25	18.52	1	2013	6.68	5.3	3.67	1	8	37	6	1	0	1	1	0	0	0	4	1	1	0.31	0.25	18.52	1
2517	2010	4.2	2.8	3.25	1	6	28	8	0	0	0	1	0	0	0	2	1	2	0	1.75	17.83	1	2013	5.04	3.3	2.5	1	9	30	6	0	0	0	1	0	0	0	2	0	1	0.74	0.75	17.83	1
2518	2010	6.34	5.1	2.33	1	4	41	6	0	0	1	1	0	0	0	3	1	1	0.15	0.5	17.19	1	2013	5.25	5.1	3.2	1	8	44	6	0	0	0	1	0	0	0	2	0	1	0	1	17.19	1
2519	2010	6.32	7.9	2.78	1	5	62	0	0	0	0	0	0	0	0	1	1	1	0	1	17.81	1	2013	2.26	4.1	1	1	3	56	0	0	0	1	1	0	0	0	3	0	1	0	0.5	17.81	1
2520	2010	2.9	4.4	6	0	9	39	9	1	0	1	1	0	0	1	3	0	1	0.49	0.4375	17.15	1	2013	3.09	4.9	2	1	4	40	3	0	0	0	1	0	0	0	2	1	2	1	0.375	17.15	1
2521	2010	1.78	6.6	4	1	5	50	6	1	1	0	0	0	1	1	4	0	2	0.53	0.4375	17.16	1	2013	4.71	7.4	4.11	1	7	50	5	1	0	0	1	0	0	0	3	0	2	0	0.375	17.16	1
2522	2010	4.6	2.8	0	1	4	30	0	1	0	0	0	0	0	0	2	0	1	0.39	0.625	17.38	1	2013	3.68	6.1	3.5	1	4	49	0	0	0	1	1	0	0	0	3	0	1	0	0.75	17.38	1
2523	2010	3.86	4.1	5.5	1	4	32	8	0	0	0	0	0	0	0	1	0	2	0	0.125	17.38	1	2013	1.96	5.4	5.17	1	3	38	8	0	0	0	1	0	0	0	2	0	1	0	0.25	17.38	1
2524	2010	2.13	2.8	3.5	1	8	26	7	0	0	0	0	0	0	1	1	0	1	0.62	0.25	17.16	1	2013	2.42	3.6	2.33	1	7	30	6	0	0	1	1	0	0	1	3	1	1	0.96	0.21	17.16	1
2525	2010	10.72	7.6	4.38	1	3	40	2	0	0	1	0	0	0	0	2	0	1	0.85	0.9375	17.23	1	2013	7.68	6.4	4.86	1	0	49	2	1	0	1	1	0	0	0	4	0	1	0	2.5	17.23	1
2526	2010	4.25	4.6	4.4	1	5	80	0	1	0	0	0	0	0	0	2	1	1.5	0.05	1	17.27	1	2013	8.43	6.1	4.5	1	9	63	0	0	0	0	1	0	0	0	2	0	1	0.76	0.5	17.27	1
2527	2010	3.2	6.1	3.71	1	3	80	0	1	1	0	0	0	0	1	3	0	1	0.07	2.125	17.27	1	2013	0.36	2.3	2.67	1	4	26	4	1	0	0	1	0	1	1	4	1	1	0.09	0.575	17.27	0.791304
2528	2010	3.57	5.6	3.38	1	1	55	0	1	0	0	0	0	0	0	2	0	1	0	0.625	17.24	1	2013	1.64	3.4	4.75	1	1	60	0	1	0	0	1	0	0	1	3	1	2	0.15	0.625	17.24	1
2529	2010	5.12	4.9	2.43	1	2	41	0	1	0	1	0	0	0	0	3	0	1.5	0	0.4375	17.24	0.428571	2013	1.67	6.3	3.86	1	4	47	0	1	0	1	1	0	0	1	4	1	1	0.66	0.25	17.24	1
2530	2010	3.2	3.3	0.67	1	3	26	1	0	1	0	0	0	0	0	2	1	1	0.01	1.75	17.05	1	2013	4.58	3.3	2.5	1	8	30	5	0	1	1	1	0	0	0	4	1	1	0	0.375	17.05	1
2531	2010	2.73	3.8	4.67	1	5	28	8	0	0	1	1	0	0	0	3	0	1	0.04	0.75	16.95	1	2013	5.9	3.8	3.75	1	5	30	8	0	0	1	0	0	0	1	2	0	1	0.72	1.175	16.95	1
2532	2010	14.56	6.6	1.86	1	5	34	2	0	0	0	1	0	1	0	3	1	1.7	0	1.5	16.95	0.666667	2013	13.66	6.6	2.29	1	6	33	3	0	0	1	1	0	0	0	3	1	1	0.23	1.25	16.95	1
2533	2010	5.75	5.8	5.43	1	5	67	6	0	1	0	0	0	0	0	2	0	1	0.03	1.5	21.05	1	2013	3	7.1	6.25	1	7	75	5	0	0	1	1	0	0	0	3	1	1	0.08	2	21.05	1
2534	2010	0.8	3.3	5	1	9	25	6	0	0	0	0	0	1	1	2	0	1	0.04	0.125	17.11	0	2013	1.61	2.8	4.5	1	5	25	5	0	0	0	1	0	0	1	2	0	1	0.65	0.375	17.11	1
2535	2010	10.13	2.3	11	1	4	25	12	0	0	1	0	0	0	0	2	0	2	0.03	1	17.11	1	2013	2.74	6.8	8.71	1	2	28	13	0	0	1	1	0	0	0	3	0	1	0.8	0.5	17.11	1
2537	2010	1.9	3.6	1.6	1	2	36	4	0	0	1	0	0	0	1	2	0	1	0.46	0.5625	17.17	0.111111	2013	1.6	4.4	3.8	1	9	35	4	0	0	0	1	0	0	1	2	1	1	0.9	0.15	17.17	1
2538	2010	1.6	3.3	2.33	1	6	36	4	0	0	0	0	0	0	1	1	0	1.5	0.59	0.3125	17.84	0.8	2013	0.8	5.1	2	1	7	38	4	1	0	1	1	0	0	1	4	1	1.5	0.79	0.125	17.84	1
2539	2010	4.48	6.4	4	1	2	40	0	0	0	0	0	0	0	0	1	1	2	0	0.75	17.17	1	2013	5.1	6.7	4.63	1	4	40	0	0	0	1	0	0	0	0	2	1	1	0	0.5	17.17	1
2540	2010	3.65	3.8	4.67	1	4	35	8	0	1	0	0	0	1	0	3	1	1	0.01	0.8125	17.19	0.692308	2013	2.37	4.3	2.75	1	8	40	8	0	0	0	1	0	0	1	2	0	1	0	0.1875	17.19	1
2541	2010	2.15	2.3	9	1	3	33	10	0	0	1	0	0	0	1	2	1	1	0.25	0.375	17.08	1	2013	2.94	2.3	7.5	1	9	33	9	0	0	0	1	0	1	1	3	0	1	0.14	0.25	17.08	1
2542	2010	2.88	6.1	3.43	1	8	50	4	1	1	0	1	0	0	1	4	0	1.5	0.05	0.5	17.22	0.5	2013	3.88	6.1	4	1	5	55	3	0	0	0	0	0	0	1	1	0	1	0.13	0.05	17.22	1
2543	2010	2.99	6.4	1.86	1	3	60	0	0	0	0	1	1	0	0	3	1	2	0	0.875	18.55	0.428571	2013	2.3	5.9	1.17	1	5	45	0	1	0	0	1	0	0	1	3	0	2	0	0.2188	18.55	1
2544	2010	0.89	4.8	0.5	1	3	55	0	0	0	0	1	1	0	1	3	0	2	0.75	0.125	17.28	0	2013	1.6	4.8	1.8	1	7	61	0	1	0	1	1	0	0	1	4	1	1	0	0.3125	17.28	1
2545	2010	3.27	5.6	1.71	1	4	35	4	0	1	1	1	0	1	1	5	1	1.5	0.12	0.375	17.57	0.333333	2013	4.68	5.9	2	1	4	38	4	1	0	0	1	0	0	0	3	1	1.5	0	0.5	17.57	0.5
2546	2010	2.55	2.8	5	1	3	30	13	0	0	0	0	0	0	0	1	1	1	0.13	1.25	17.09	1	2013	4.08	2.8	4.67	1	6	40	13	0	0	0	1	0	0	1	2	1	1	0.33	0.75	17.09	1
2547	2010	2.7	10.4	2	1	3	49	0	0	0	0	0	0	0	0	1	1	2	0.6	0.5	17.1	1	2013	0.05	6.6	2.14	1	5	35	0	1	0	1	1	0	0	1	4	0	1.3	0.04	0.625	17.1	1
2548	2010	7.37	6.9	7.71	1	7	49	8	0	1	1	0	0	0	0	3	0	1	0.01	2.25	21.04	1	2013	5.45	9.4	5.73	1	8	48	8	0	0	0	1	0	0	0	2	0	1	0	1.25	21.04	1
2550	2010	1.6	2	9.5	1	1	30	13	0	0	0	0	0	0	1	1	0	1	0.86	0.1875	17.12	0	2013	1.64	2.3	11.5	1	5	29	13	0	0	0	0	1	0	0	2	0	1	0.71	0.25	17.12	1
2551	2010	3.06	6.9	4.13	1	4	50	0	0	0	0	1	0	0	0	2	1	1	0.83	0.5	17.18	1	2013	2.3	5.6	4.71	1	5	52	0	1	0	0	1	0	0	0	3	1	1	0	0.5	17.18	1
2552	2010	3.06	5.9	4.43	1	2	50	0	0	0	0	1	0	0	0	2	0	1.5	0.47	1	17.16	1	2013	3.07	5.7	3.29	1	6	56	0	1	0	0	1	0	0	0	3	1	1	0.8	0.375	17.16	1
2553	2010	4.18	7.9	4.56	1	4	40	5	0	1	0	0	0	0	0	2	0	1	0.31	0.75	21.15	1	2013	2.08	6.9	4.57	1	7	45	6	1	0	0	0	0	0	0	2	0	2	0.2	1	21.15	1
2555	2010	0.8	3.3	5.67	1	4	30	10	0	1	0	0	0	0	1	2	1	1.7	0.02	0.2825	17.14	0	2013	4.45	3.3	4.25	1	10	30	10	0	0	0	1	0	0	0	2	0	1	0.22	0.6875	17.14	0.272727
2556	2010	1.3	2.3	3.5	1	2	30	4	0	0	1	0	0	0	1	2	1	1	0	0.5	17.19	1	2013	2.9	5.6	1	1	5	36	0	0	0	0	1	0	0	1	2	1	1	0	0.1876	17.19	1
2557	2010	3.5	6.6	3.29	1	4	40	0	0	0	1	0	0	0	0	2	0	2	0	0.625	17.21	1	2013	1.6	5.6	4.2	1	3	35	0	1	0	1	1	0	0	1	4	0	1.5	0	0.5	17.21	1
2558	2010	3.5	2.3	5.5	1	4	26	4	0	0	0	1	1	0	0	3	1	2	0.04	0.1875	16.97	1	2013	3.7	2.3	3.5	1	5	25	2	0	0	1	0	0	1	1	3	1	1	0	0.25	16.97	1
2559	2010	1.87	4.1	0.8	1	4	45	0	0	1	0	0	0	0	1	2	1	1	0	0.405	17.11	1	2013	3.66	7.1	2.63	1	3	55	0	0	0	1	1	0	1	0	4	0	1	0	0.5625	17.11	1
2560	2010	4.09	3.3	2.5	1	4	27	2	0	0	1	0	0	0	0	2	0	1	0	0.25	16.91	1	2013	6.15	4.3	1	1	6	30	0	1	0	1	0	0	0	0	3	1	2	0.33	0.25	16.91	1
2561	2010	1.96	6.1	1	1	2	38	0	1	0	1	0	0	1	1	4	1	1	0.57	0.5	17.17	1	2013	2.42	6.6	0.14	1	0	35	0	1	0	1	1	0	0	1	4	1	1	0	0.6875	17.17	1
2562	2010	3.15	4.7	3.86	1	9	70	0	1	0	1	0	0	0	0	3	1	2	0.4	0.5	17.24	1	2013	4.42	4.7	5	1	6	60	0	1	0	1	1	0	0	0	4	1	1	0	1	17.24	0.5
2563	2010	2.08	5.3	2.43	1	6	34	3	0	0	0	1	0	0	1	2	1	1	0.01	1	16.97	1	2013	4.52	4.3	4.2	1	7	38	2	0	0	1	1	0	0	1	3	1	1	0.4	0.75	16.97	0.333333
2564	2010	5.67	7.4	4.22	1	4	40	3	1	0	1	0	0	0	0	3	0	2	0.07	0.75	17.14	1	2013	3.93	5.1	4.33	1	7	50	3	0	0	0	1	1	0	0	3	1	1	0.76	0.75	17.14	1
2565	2010	16.14	7.9	6.22	0	6	52	9	1	0	1	0	0	0	0	2	0	1	0.18	1	20.83	1	2013	2.2	9.7	4.27	1	5	62	9	1	0	0	1	0	0	0	3	0	2	0.2	3	20.83	1
2566	2010	3.7	3.6	2	1	5	28	6	0	1	0	1	0	0	1	3	0	1	0.2	1	17.08	1	2013	11.9	3.8	0.5	1	3	35	0	0	0	0	1	0	0	0	2	1	1	0.91	0.375	17.08	1
2567	2010	5.66	4.9	3.67	1	3	36	4	1	1	1	0	0	0	0	4	0	1	0	1.75	16.87	1	2013	9.6	4.6	3.6	1	3	38	3	1	0	0	1	0	1	0	4	1	1.7	0.07	1.2	16.87	1
2568	2010	1.6	4.5	1.6	1	4	35	2	1	1	0	0	0	0	1	3	0	1	0.25	1.25	17.42	0.7	2013	2.42	5.1	1.83	1	6	34	2	1	0	1	1	0	0	1	4	0	1.5	0.08	1.2	17.42	1
2569	2010	10.44	5.6	2.43	1	3	35	0	0	1	0	0	0	0	0	2	1	1.3	0	1.9375	17.24	0.483871	2013	2.26	5.1	2.33	1	4	46	0	0	0	0	1	0	0	0	2	1	1	0	0.48	17.24	1
2570	2010	6.41	6.1	2.29	1	7	36	5	0	0	1	0	0	0	0	2	0	1	0.02	1	17.19	1	2013	9.32	5.6	2.83	1	2	40	6	0	0	1	1	0	0	0	3	1	1	0	1.5	17.19	0.333333
2571	2010	2.1	6.9	2.38	1	3	43	0	0	0	1	0	0	0	1	2	1	1	1	0.5	17.11	1	2013	2.67	6.3	1	1	7	50	0	0	0	1	1	0	1	1	4	1	1	0.08	0.25	17.11	1
2572	2010	2.46	2.3	1	1	2	28	2	0	0	0	0	0	0	1	1	1	1	1	0.3125	16.99	1	2013	0.22	2.8	7.5	1	1	30	10	0	0	0	1	0	0	1	2	0	1	0.92	0.375	16.99	1
2573	2010	3.92	6.1	4	1	3	55	0	0	0	0	0	0	0	0	1	0	1	0.14	0.25	17.02	1	2013	3.86	6.1	4.29	1	7	57	0	0	0	0	0	1	0	1	2	0	1	0	0.9375	17.02	0.266667
2574	2010	6.66	3.3	2.6	1	5	35	5	0	1	0	0	0	1	0	3	0	1	0.24	0.5	17.07	0.5	2013	1.42	5.3	3.83	1	10	34	6	0	0	0	1	0	1	1	3	1	1	0.39	0.75	17.07	0
2575	2010	6.22	6.9	3	1	4	35	7	0	0	1	1	0	1	0	4	0	1	0.02	1	16.93	0.5	2013	5.79	6.6	4	1	9	35	7	1	0	0	1	0	0	0	3	0	1	0.73	1	16.93	0.5
2576	2010	5.76	3.8	1.2	1	3	35	0	0	0	0	1	0	0	0	2	0	1	0	0.375	17.09	1	2013	8.82	5.5	7.43	1	4	70	0	1	1	0	1	0	0	0	4	1	1	0	0.5	17.09	1
2578	2010	0.09	4.9	0	1	7	65	0	0	0	1	1	0	0	1	3	1	1	0.01	0.75	17.05	1	2013	0.08	5.3	1.13	1	3	70	0	0	0	1	0	0	0	1	2	1	1	0	0.5	17.05	1
2579	2010	2.19	6.3	4.88	1	2	65	0	0	0	1	0	0	1	1	3	0	1	0.32	0.1875	17.06	1	2013	0	5.3	4.67	1	4	54	0	0	0	1	1	0	0	1	3	0	1	0	0.5	17.06	1
2580	2010	5.49	2.3	5.67	1	4	30	7	0	0	1	0	0	1	0	3	0	1	1	0.375	17.07	1	2013	12.24	5.1	7	1	6	70	0	1	0	0	1	0	0	0	3	1	1	0	0.4375	17.07	1
2581	2010	2.37	4.6	3.8	1	4	45	0	0	0	0	0	0	1	1	2	1	1	0.47	0.375	17.23	1	2013	2.9	5.9	3	1	4	50	0	1	0	1	1	0	0	1	4	1	1.3	0	1.1667	17.23	1
2582	2010	3.06	4.3	5	1	9	35	6	1	0	0	0	1	1	0	4	0	1	0.75	0.125	17	1	2013	2.9	2.8	6.5	1	7	25	10	0	1	0	1	0	0	0	3	1	1	0.3	0.3	17	1
2583	2010	3.24	3.8	0.25	1	3	29	0	1	0	0	1	0	0	0	3	0	2	0.26	0.75	18.73	1	2013	7.26	6.7	1.11	1	8	77	0	1	0	0	0	0	0	1	2	0	2	0.22	0.25	18.73	1
2584	2010	1.92	3.8	2.2	1	4	39	6	0	0	1	1	0	0	0	3	0	1	0	0.375	18.73	1	2013	0.12	5.2	5.17	1	3	50	0	1	0	1	1	0	0	1	4	1	1	0.87	0.375	18.73	1
2585	2010	3.42	2.8	6.5	1	7	25	9	1	0	0	0	0	1	0	3	0	1	0	0.375	16.9	1	2013	4.17	6.3	3.5	1	4	45	4	0	1	0	0	0	0	0	2	1	1	0.14	0.25	16.9	1
2586	2010	6.14	3.8	2.5	1	5	32	5	1	0	1	1	0	0	0	4	1	1.7	0.02	1.25	16.88	0.2	2013	4.37	3.3	2.25	1	7	32	5	1	0	1	1	0	0	1	4	1	1	0.09	0.5	16.88	1
2587	2010	5.2	3.3	3.67	1	4	28	6	0	0	0	0	0	0	0	1	0	2	0	1	17.08	1	2013	5.06	2.8	4.67	1	10	28	8	0	1	1	1	0	0	0	4	1	1	0.24	0.8125	17.08	0.692308
2588	2010	5.46	7.1	6.22	1	3	40	0	0	0	1	0	0	0	0	2	1	2	0	1.75	17.34	1	2013	1.75	3.4	1	1	3	60	0	0	0	1	1	0	0	1	3	1	1	0.71	0.0938	17.34	1
2589	2010	2.58	4.8	3.5	1	5	40	0	1	1	1	0	0	0	0	4	0	1	0.11	0.5	17.26	0.5	2013	0.27	6.1	5.14	1	6	50	0	1	0	0	0	0	0	1	2	1	2	0.33	0.25	17.26	1
2590	2010	0.9	5.6	4.86	1	10	35	0	1	0	0	1	0	0	1	3	0	1.3	0.09	1.25	17.17	1	2013	0.91	6.9	6	1	8	53	0	1	0	1	1	0	0	1	4	1	1	0.9	1	17.17	1
2591	2010	3.68	3.3	2.75	1	5	34	8	0	0	0	0	0	0	1	1	0	1	0	0.5	17.11	1	2013	3.22	3.8	2.2	1	9	35	8	0	0	1	1	0	0	1	3	0	1	0.31	0.5	17.11	1
2592	2010	2.4	4.4	3	1	2	60	0	0	0	0	0	0	0	1	1	0	1	0.24	0.125	17.32	0	2013	0.8	5.9	2.86	1	5	60	0	1	0	0	0	0	1	1	3	1	3	1	0.25	17.32	1
2593	2010	0.98	2.8	2	1	2	26	4	0	0	0	0	0	0	1	1	0	2	0	0.7	17.13	0.285714	2013	1.11	2.8	2	1	6	25	4	1	0	0	1	0	0	1	3	1	3	0.56	0.25	17.13	1
2594	2010	4.24	5.3	5.17	1	4	35	7	0	0	1	0	0	1	0	3	0	1	0.14	1.25	18.29	0.6	2013	3.97	5.8	5.17	1	10	43	6	0	1	0	1	0	1	0	4	1	1	0.13	0.3125	18.29	1
2595	2010	2.42	4.9	0.67	1	2	35	0	0	0	0	0	0	0	0	1	1	1	0	0.75	16.93	0.333333	2013	2.7	2.8	0	1	1	45	0	1	1	1	1	0	0	0	5	0	1	0	0.3333	16.93	1
2596	2010	3.86	3.3	2.33	1	6	30	5	1	1	1	0	0	0	0	4	1	1	0.05	0.6875	16.9	0.636364	2013	4.89	3.8	2.75	1	6	30	6	1	0	1	1	0	0	0	4	0	1	0.3	0.375	16.9	1
2597	2010	9.25	5.8	3.17	1	6	38	5	0	1	1	0	0	0	0	3	0	1	0.45	1	16.92	1	2013	0.98	5.8	3.71	1	6	38	3	1	0	1	1	0	0	1	4	1	1.7	0.52	1.255	16.92	0.601594
2598	2010	2.7	5.3	3.71	1	4	31	8	0	0	0	0	0	0	0	1	1	1	0	0.875	17.04	1	2013	1.6	4.3	4.6	1	7	37	8	1	0	0	1	0	0	1	3	0	1	0.45	0.5625	17.04	1
2599	2010	2.17	8	5.89	1	3	55	0	0	0	0	1	0	0	0	2	1	2	0	0.25	17.09	1	2013	4	6.2	7.14	1	5	55	2	0	0	0	1	0	0	1	2	1	1	0.69	0.25	17.09	1
2600	2010	5.6	8.6	3.9	1	2	56	0	0	0	0	0	0	0	0	1	0	1	0.98	0.325	17.22	0	2013	4.48	6.2	3.86	1	5	52	0	0	0	1	1	0	0	0	3	0	1	0.4	0.25	17.22	1
2601	2010	2.1	3.8	0.6	1	5	30	2	0	1	1	0	0	1	1	4	0	1	0	0.3125	17.27	1	2013	3.2	3.8	2.5	1	6	35	4	1	1	1	1	0	0	1	5	0	1	0.83	0.25	17.27	1
2602	2010	7.48	9.6	6.09	1	5	50	8	0	0	1	1	0	0	0	3	0	1	0.05	1.5	16.96	1	2013	2.7	4.9	5.17	1	2	45	8	0	0	1	1	0	0	1	3	1	1	0.47	0.5	16.96	1
2603	2010	5.36	4.3	3.75	1	4	32	6	0	0	1	0	0	0	0	2	0	1	0	1.1875	17.13	0.368421	2013	5.95	4.3	2	1	6	37	6	0	0	1	1	0	1	0	4	0	1	0.44	0.5	17.13	1
2604	2010	3.49	4.1	3	1	10	36	4	1	0	0	0	0	0	1	2	0	3	0.02	0.5	16.97	1	2013	3.58	3.3	2.5	1	5	35	7	0	0	0	1	0	0	1	2	0	1	0.62	0.25	16.97	1
2605	2010	6.43	5.2	3.33	1	4	60	0	1	0	1	0	0	0	0	3	0	1	0	0.625	17.12	1	2013	2.72	5.7	2.57	1	3	60	0	0	0	1	1	0	0	0	3	1	1	0	1.25	17.12	1
2606	2010	4.6	4.9	1.43	1	4	45	0	0	0	1	0	0	0	0	2	0	2	0	0.375	17.13	1	2013	1.6	4.9	2	1	2	45	0	0	0	1	1	0	0	1	3	1	1	0	0.45	17.13	1
2607	2010	14.59	7.3	4.88	1	6	45	4	1	1	0	1	0	0	0	4	0	1	0	3.5	17.18	1	2013	7.19	6.3	5	1	8	45	4	1	1	0	1	0	0	0	4	1	1	0	0.5	17.18	1
2608	2010	4.92	2.8	1.5	1	5	28	3	0	0	1	0	0	0	0	2	1	1	0	0.5	17.87	1	2013	0	3.3	0.33	1	9	25	1	0	0	0	1	0	0	1	2	1	1	0.2	0.25	17.87	1
2609	2010	2.62	4.3	0.75	1	4	40	0	1	0	0	0	0	0	1	2	0	1.5	0.06	0.875	17.21	0.714286	2013	8.2	4.6	0.8	1	5	30	0	0	1	0	1	0	0	0	3	0	1	0	0.3333	17.21	1
2611	2010	1.3	6.1	6.43	1	5	40	6	0	0	0	0	0	0	1	1	1	2	0	1.225	17.05	1	2013	0.02	6.1	5	1	5	44	3	1	0	0	1	0	0	1	3	1	1.3	0	1.125	17.05	1
2612	2010	18.49	5.3	1.83	1	5	34	3	1	0	0	1	0	0	0	3	0	1	0.75	1.5	17.1	0.666667	2013	33.38	5.3	2.67	1	8	42	4	1	0	1	1	0	0	0	4	1	1	0.4	1.75	17.1	0.428571
2613	2010	9.23	5.3	0.8	1	4	22	2	1	0	1	0	0	0	0	3	0	1	0	0.625	16.87	0.4	2013	7.13	5.6	2.17	1	9	36	10	1	0	0	1	0	0	0	3	1	1.4	0.69	0.666	16.87	0.801802
2614	2010	5.1	3.3	0	1	3	30	0	0	0	0	0	0	1	0	2	0	1	0.07	0.5	17.02	1	2013	4.54	3.8	1.67	1	7	32	4	1	0	1	1	0	0	0	4	0	1	0	0.5	17.02	1
2615	2010	1.66	8.3	6.33	1	3	50	6	0	0	0	0	0	1	0	2	0	1	0.25	1	17.3	1	2013	6.11	11.1	4.15	1	9	58	4	0	0	1	1	0	0	0	3	0	1	0.74	1	17.3	1
2616	2010	3.54	2.8	2	1	4	22	4	0	0	1	0	0	1	1	3	0	1	0.49	1.5	16.56	1	2013	1.96	4.9	1	1	4	34	4	1	0	0	1	0	0	0	3	0	1	0	0.5	16.56	1
2617	2010	5.26	4.3	1	1	6	30	0	0	0	0	0	0	0	0	1	0	1	0.68	2.75	16.3	0.454545	2013	7.46	5.1	0.75	1	7	38	0	1	0	1	1	0	0	0	4	0	1	0.01	0.75	16.3	1
2618	2010	0.15	4.1	0.25	1	2	35	0	0	0	0	0	0	0	1	1	0	3	0.29	0.45	16.6	1	2013	0.09	4.1	0.6	1	2	38	0	0	0	0	1	0	0	1	2	0	1	0.01	0.6875	16.6	1
2619	2010	1.96	1.8	10	1	2	20	10	0	0	0	0	0	1	1	2	0	1	0	2.5	16.76	0.4	2013	1.36	4.6	5.67	1	4	23	10	1	1	0	1	0	0	1	4	0	2	0	0.3125	16.76	0.2
2620	2010	4.55	3.8	0.33	1	3	30	0	0	0	0	0	0	0	0	1	0	1	0.36	0.5	16.5	1	2013	3.81	4.3	0.75	1	2	32	2	0	0	0	1	0	0	0	2	1	1	0.71	1.25	16.5	1
2621	2010	3.57	6.1	1.57	1	3	40	3	0	0	1	0	0	0	0	2	1	3	0	0.875	17.37	1	2013	1.95	7.1	2	1	4	41	4	1	0	1	1	0	1	1	5	0	1	0.22	0.75	17.37	1
2622	2010	8.66	6.1	5	1	4	52	7	0	0	0	1	0	0	0	2	0	2	0.53	0.5	17.13	1	2013	6.08	6.7	5.29	1	6	55	6	1	0	0	1	0	0	0	3	1	2	0.89	0.875	17.13	1
2623	2010	3.42	6.1	4.33	1	2	60	0	0	0	1	0	0	0	0	2	1	1	0.24	0.75	16.54	1	2013	1.13	3.8	5.5	0	3	70	0	1	0	1	0	0	0	0	2	0	2	0.72	0.5	16.54	1
2624	2010	8.67	6.4	4.33	1	3	41	5	0	0	1	0	0	0	0	2	1	1	0.1	2.25	17.63	0.222222	2013	8.16	6.6	5	1	10	50	5	1	0	1	1	0	1	0	5	0	1	0.24	1.25	17.63	0.4
2625	2010	15.33	5.1	5.8	1	3	38	13	0	0	0	0	0	0	0	1	1	2	0.42	1.1875	16	0.578947	2013	20.23	4.8	4.25	1	4	37	11	1	0	1	1	0	0	0	4	0	2	0.5	1	16	1
2626	2010	4.98	5.3	1.6	1	6	30	0	0	0	0	0	0	0	0	1	0	1	0.34	3	16.36	0.666667	2013	3.92	6.1	1.29	1	5	40	0	0	0	1	1	0	0	0	3	0	1	0.13	0.8438	16.36	1
2627	2010	3.24	3.3	7	1	7	38	10	1	0	0	0	0	0	0	2	0	1.5	0.28	2	16.68	1	2013	4.21	3.8	5.67	1	5	40	13	1	0	1	1	0	0	0	4	0	2	0	0.375	16.68	1
2628	2010	0	3.3	0.67	1	2	32	1	0	0	1	0	0	0	1	2	0	2	0.04	1.125	16.53	1	2013	0.04	3.8	0.2	1	3	35	0	0	0	0	1	0	0	1	2	0	2	0.04	0.5	16.53	1
2629	2010	4.67	4.3	0	1	3	32	0	0	0	1	0	0	0	0	2	1	1	0	1	15.95	1	2013	4.48	4.8	0.25	1	9	35	0	1	0	1	1	0	0	0	4	0	1.5	0.06	0.75	15.95	1
2630	2010	3.21	2.8	0	1	5	32	0	0	0	1	0	0	0	0	2	0	1	0.09	1.5	15.48	1	2013	2.7	3.3	0	1	3	30	0	1	0	0	1	0	1	0	4	0	2	0	0.5	15.48	1
2631	2010	6.59	7.7	2.38	1	5	52	0	0	0	1	0	0	0	0	2	0	1	0.43	1	17.03	1	2013	6.81	7.9	2	1	4	50	0	1	0	0	1	0	0	0	3	0	1	0.36	0.5	17.03	1
2632	2010	0.36	3.3	0	1	4	35	0	0	0	0	0	0	0	1	1	0	1	0.4	1.2175	16.77	0.794661	2013	1.6	3.3	0	1	4	34	0	0	0	0	0	0	0	1	1	0	1	0.79	0.5	16.77	1
2633	2010	10.56	3.8	3.5	1	2	28	7	0	0	1	0	0	0	0	2	1	1	0	1	16.65	1	2013	5.82	4.1	4	1	4	26	7	1	1	0	0	0	0	0	3	0	1	0	0.5	16.65	1
2634	2010	1.46	6.6	0.57	1	3	60	0	0	0	0	1	0	0	0	2	0	2	0.43	0.95	16.64	1	2013	0	2.3	1	1	5	70	0	1	0	0	0	0	0	1	2	0	2.5	0.05	2.35	16.64	1
2635	2010	5.98	3.8	1.5	1	4	35	0	0	0	0	0	0	0	0	1	0	1	0.81	1	15.44	1	2013	5.22	5.4	1.6	1	7	40	0	0	1	1	1	0	0	0	4	1	1	0.06	1.5	15.44	1
2636	2010	4.86	6.6	3.14	1	4	45	0	1	0	1	0	0	0	0	3	0	1.3	0.18	1	15.56	0.5	2013	9.6	7.1	3	1	7	48	0	1	0	1	1	0	0	0	4	0	1	0	3	15.56	0.833333
2637	2010	6.62	6.4	1.86	1	6	40	3	0	0	1	0	0	0	0	2	0	1	0.13	0.5	17	1	2013	7.12	5.4	0.8	1	5	40	2	0	0	1	1	0	0	0	3	0	1	0	0.75	17	0.666667
2638	2010	4.17	3.8	0	1	4	38	0	1	0	1	1	0	0	1	4	0	2	0	0.72	16.31	1	2013	1.91	4.1	0	0	6	38	0	0	0	1	1	0	0	0	2	1	1	0.15	0.25	16.31	1
2639	2010	1.87	3.3	0	1	3	22	0	0	0	0	1	0	0	1	2	0	2	0.21	0.25	16.27	1	2013	2.1	3.3	0	1	6	26	0	1	0	0	1	0	0	1	3	1	1	0	0.5	16.27	1
2640	2010	2.34	3.8	4.33	1	3	35	8	0	0	1	0	0	0	1	2	0	2	0.02	0.5	17.78	1	2013	4.87	5.3	3	1	6	38	8	1	0	0	1	0	0	0	3	0	1	0	0.5	17.78	1
2641	2010	3.97	6.1	1	1	3	45	2	0	0	1	0	0	0	0	2	0	2	0	1	16.33	1	2013	2.82	3.6	0.5	1	9	40	0	1	0	1	0	0	0	1	3	1	2.5	0.16	1	16.33	1
2642	2010	22.98	7.2	6.78	1	4	34	10	0	0	1	0	0	0	0	2	0	1	0.2	0.875	17.35	1	2013	2.54	4.8	1.8	1	9	28	1	1	1	1	1	0	0	0	5	1	1	0.43	1	17.35	0.75
2643	2010	52.54	11.4	2.7	1	3	45	7	0	0	0	1	0	1	0	3	0	1	0.51	2.75	16.77	0.909091	2013	26.48	7.4	5	1	3	40	7	0	0	0	1	0	1	0	3	1	1	0.22	3.5	16.77	0
2645	2010	3.61	4.3	4.8	0	3	28	6	0	0	0	0	0	1	0	1	1	1	0.45	0.5	16.42	1	2013	2.86	5.1	4.8	0	5	37	6	0	0	1	0	0	1	0	2	0	1	0.28	0.75	16.42	1
2646	2010	2.07	6.1	3.33	1	4	49	4	0	1	0	1	0	1	0	4	0	1	0.33	0.75	16.45	1	2013	2.24	4.6	2	0	3	55	3	0	0	1	1	0	0	0	2	0	1	0.25	0.75	16.45	1
2647	2010	7.68	5.6	2	0	1	38	0	0	0	1	0	0	0	0	1	0	1	0.24	1	16.52	1	2013	3.38	6.2	1.71	0	2	40	0	1	0	1	1	0	0	0	3	0	3	0.16	0.5	16.52	1
2648	2010	18.29	2.8	2.25	1	2	35	9	0	0	1	0	0	0	0	2	0	1	0	1.25	16.93	1	2013	16.57	4.1	2.25	1	4	35	9	1	0	1	0	0	0	0	3	0	1	0	1.4375	16.93	1
2650	2010	1.16	3.8	2.33	0	1	25	3	0	0	0	0	0	0	0	0	0	1	0	1	16.12	1	2013	2.74	3.8	2.33	0	3	30	2	0	0	0	1	0	0	1	1	0	1	0.78	1.25	16.12	1
2651	2010	12.94	6.6	3.86	0	2	50	0	0	1	1	1	0	0	0	3	0	1	0.34	1	17.3	1	2013	4.01	3.1	2.75	1	2	70	0	0	0	0	1	0	0	0	2	0	1	0	1.125	17.3	1
2652	2010	0	4.1	2.2	0	3	33	4	0	0	0	1	0	0	1	1	0	1	1	0.5	16.51	0.5	2013	1.84	4.9	2.2	0	7	38	4	0	0	1	0	0	0	1	1	0	1	0.75	0.25	16.51	1
2653	2010	3.16	5.6	2.2	0	3	43	3	0	0	1	0	0	1	0	2	0	1	0.74	1.25	16.1	1	2013	8.19	11.7	1	0	3	44	2	0	0	1	1	0	0	0	2	0	1	0.09	3.375	16.1	1
2654	2010	12	10.9	3.2	0	4	45	3	0	1	1	1	0	0	0	3	0	1	0.32	2.5	16.05	0.9	2013	3.81	2.3	4.5	1	3	42	0	1	0	0	0	0	0	0	2	0	2.5	0.82	1.5	16.05	1
2655	2010	6.56	3.3	1.75	0	4	30	7	0	0	1	0	0	0	0	1	0	1	0.2	0.5	16.18	1	2013	4.89	5.6	1.67	0	1	25	7	0	0	1	1	0	0	0	2	0	2	0	0.75	16.18	1
2656	2010	0.38	5.8	2.5	0	2	40	1	0	0	1	1	0	0	1	2	0	1	0.33	1.125	16.11	1	2013	1.25	5.8	1.17	0	4	48	1	0	0	1	1	0	0	1	2	1	1	0.61	1.125	16.11	0.888889
2658	2010	10.95	9.7	6.73	1	3	49	4	0	0	1	1	0	0	0	3	0	1	0	3.0625	16.05	1	2013	5.75	5.3	3.86	0	5	45	2	1	0	1	0	0	0	0	2	0	1	0.77	0.75	16.05	1
2659	2010	9.09	5.8	0.75	0	2	32	0	0	0	1	0	0	0	0	1	0	2	0.15	1	16.26	1	2013	9.33	6.8	1.8	0	5	30	2	0	1	1	0	0	0	0	2	0	2	0.21	0.25	16.26	1
2660	2010	7.43	5.8	1.29	0	2	37	0	0	0	0	0	0	0	0	0	0	1	0	1	16.08	1	2013	0.55	5.8	2	0	3	40	1	0	0	0	1	0	0	1	1	0	1	0.46	1.5	16.08	1
2661	2010	0.39	3.1	3.5	0	2	36	3	0	0	0	1	0	1	1	2	0	1	0.4	3	16.15	0.416667	2013	0.69	3.1	3.75	1	1	37	2	0	1	0	1	0	0	1	3	0	1	0.12	2.5	16.15	1
2662	2010	8.21	4.1	3.4	0	0	50	0	0	0	0	1	0	0	0	1	0	1	0.22	2	16.03	1	2013	6.64	4.6	2.5	0	1	48	2	0	0	0	0	0	0	0	0	0	1	0.1	2.5	16.03	1
2663	2010	7.76	6.5	2.38	0	3	60	0	0	0	1	1	1	0	0	3	0	2	0	2.5	16.1	1	2013	3.3	4.9	3.5	0	2	60	0	0	0	1	1	0	0	1	2	0	1	0.3	1.75	16.1	1
2664	2010	0.31	4.9	0.4	0	2	50	0	0	1	0	0	0	0	1	1	0	1	1	0.625	16.19	1	2013	2.01	2.8	0	0	2	70	0	0	0	1	1	0	0	0	2	1	1	0.33	1	16.19	1
2665	2010	7.56	3.6	4.25	0	2	40	0	0	0	1	0	0	0	0	1	0	1	0.21	0.5	17.28	1	2013	1.37	2.6	3.67	0	2	20	2	0	0	0	0	0	0	0	0	0	1	0.61	1	17.28	1
2666	2010	0	4.1	0	0	2	57	0	0	0	0	0	0	0	1	0	0	1	0.52	1.375	16.44	1	2013	0.11	3	0	0	4	57	0	1	0	1	1	0	0	1	3	0	1	0.16	0.875	16.44	1
2668	2010	1.19	7.8	6.78	1	1	45	0	0	1	0	1	0	0	0	3	0	1	0.92	1.25	16.49	0.8	2013	1.1	6.8	5.88	0	3	50	0	0	0	1	0	0	0	0	1	0	1	0.58	0.5	16.49	1
2669	2010	3.86	5.1	5.17	1	3	36	10	0	0	0	1	0	1	0	3	0	1	0.57	0.5	16.55	1	2013	2.2	5.1	6.4	1	4	37	11	0	0	0	1	0	1	0	3	0	1	0.23	1.25	16.55	1
2670	2010	4.67	2.8	2.5	0	2	30	3	0	0	0	0	0	0	0	0	0	1	0.61	0.5	17.17	1	2013	5.8	3.8	2.33	1	3	26	3	0	1	0	0	0	0	0	2	0	2	0.43	0.75	17.17	1
2671	2010	4.03	2.3	4	0	2	24	10	1	0	0	0	0	0	1	1	0	1	0.2	0.75	17.49	1	2013	8.53	6.8	0.75	0	0	60	0	1	0	1	0	0	0	0	2	0	1	0.11	1	17.49	1
2672	2010	7.72	2.3	4.5	0	3	28	6	1	0	0	1	0	0	0	2	0	2	0.04	0.75	17.53	1	2013	8.48	3.3	3.5	0	3	34	5	0	0	1	0	0	0	0	1	0	1	0	1	17.53	1
2673	2010	22.59	7.6	1.88	1	2	40	4	0	0	0	1	0	0	0	2	0	2	0	4	16.58	0.6875	2013	0	6.1	3	1	5	42	6	1	1	1	1	0	1	1	6	0	1	0	2.625	16.58	0.380952
2674	2010	5.64	5.3	0.8	1	1	53	0	1	1	1	1	0	1	0	6	0	2	0	2.75	17	1	2013	21.14	9.1	3.11	0	3	60	0	1	1	0	0	0	1	0	3	0	2	0.11	1.625	17	0.538462
2675	2010	6.92	4.8	2.67	0	2	60	6	0	0	1	0	0	0	0	1	0	1	0.15	0.875	16.52	1	2013	13.27	8.7	3.11	1	4	59	5	1	0	1	1	1	0	0	5	0	1	0.05	1.75	16.52	1
2676	2010	3.02	3.8	3	0	2	28	9	0	1	1	1	0	0	0	3	0	1	0	1	16.13	1	2013	1.77	4.3	1.6	0	2	38	8	0	1	0	1	0	0	0	2	0	1	0.36	1.25	16.13	0.6
2677	2010	13.87	6.1	6.83	1	5	37	12	1	0	0	1	0	1	0	4	0	1	0.34	2.75	17.07	0.636364	2013	19.1	7.4	5.38	1	2	40	13	0	0	0	1	0	0	0	2	0	1	0.04	1.25	17.07	0.4
2678	2010	6.1	4.3	1.5	0	2	30	6	1	1	1	1	0	1	0	5	0	1	0.1	1.25	16.08	1	2013	3.69	5.3	1.4	0	5	30	6	1	1	0	1	0	0	0	3	0	1	0.44	0.75	16.08	1
2679	2010	17.67	7.9	1.38	1	4	40	5	0	0	0	0	0	0	0	1	0	2	0	2	16.41	0.75	2013	12.45	8	1.78	1	6	40	4	1	1	1	0	0	0	0	4	0	1.5	0	3.5	16.41	0.571429
2680	2010	5.35	1.8	4	1	3	28	8	0	0	0	1	0	1	0	3	0	1	0.19	0.75	16.11	0.666667	2013	0.24	2.3	7	0	0	28	8	1	0	1	1	0	0	1	3	0	1.5	0.98	0.5625	16.11	1
2681	2010	3.71	3.1	3.25	1	3	67	0	0	0	0	0	1	0	0	2	0	2	0.45	2	15.93	0.5	2013	6.32	3.6	3.5	1	7	67	0	0	0	0	1	0	0	0	2	0	1	0.07	3	15.93	1
2682	2010	10.35	8.1	5.1	1	2	45	1	1	1	0	1	0	1	0	5	0	2	0.07	1.5	16.48	1	2013	9.18	5.1	3.67	1	3	42	0	0	0	1	1	0	0	0	3	0	1	0.06	2.25	16.48	1
2683	2010	15.99	8.2	3.11	1	2	50	0	0	1	0	1	0	1	0	4	0	1	0.12	1.75	17.07	1	2013	9.48	7.7	4	1	6	52	0	0	0	1	1	0	0	0	3	0	1	0	2	17.07	1
2685	2010	4.32	5.6	2.33	1	1	35	2	1	0	0	0	1	1	0	4	0	1	0.3	1.5	16.05	0.833333	2013	6.98	3.3	3.67	1	2	28	4	0	0	1	1	0	0	0	3	1	1	0.14	1.5	16.05	0.5
2686	2010	4.2	7.4	2.22	0	2	40	0	0	1	1	0	0	0	0	2	0	1	0	2	17.25	1	2013	10.13	7.1	2.67	0	3	48	0	0	0	1	0	0	0	0	1	0	1	0	0.5	17.25	1
2687	2010	6.68	6.7	8.38	0	2	46	7	0	1	1	1	0	1	0	4	0	1	0.19	2	16.11	1	2013	1.3	5.6	5.33	0	7	53	7	0	0	1	1	1	0	1	3	0	1.3	0.11	3.75	16.11	1
2688	2010	17	3.8	2.4	1	2	65	1	1	0	1	0	0	0	0	3	0	1	0.04	1	17.07	1	2013	23.57	5.8	4.29	1	5	77	0	0	1	1	0	0	0	0	3	0	1.5	0.01	1.625	17.07	1
2689	2010	2.71	3.3	2.5	1	2	35	5	0	0	0	0	0	0	0	1	0	1	0.6	0.5	16.3	1	2013	1.61	3.3	0.33	1	5	35	0	0	0	1	0	0	0	1	2	1	1	0.21	1	16.3	1
2690	2010	5.78	3.9	3	0	2	20	3	0	1	0	1	0	1	0	3	0	1	0.09	1	16.94	1	2013	7.78	2.8	3	0	4	25	3	0	0	0	1	0	0	0	1	0	1.5	0.11	0.375	16.94	0.333333
2692	2010	6.75	6.2	4.25	0	3	66	3	0	0	1	1	0	0	1	2	0	1	0.56	0.75	16.52	1	2013	6.11	6.4	4.86	0	4	67	3	0	0	0	1	0	0	0	1	0	1.5	0.43	0.625	16.52	1
2693	2010	9.89	3.6	7	0	5	40	11	0	0	1	1	0	0	0	2	0	1	0.12	1.25	16.59	1	2013	6.25	3.3	4.67	0	4	45	10	0	0	1	1	0	1	0	3	0	1	0.4	1.25	16.59	1
2694	2010	9.78	4.1	4.6	0	2	35	13	0	0	1	1	0	0	0	2	0	1	0.56	2	16.76	1	2013	9.56	5.1	3.83	0	5	36	11	1	0	1	0	0	0	0	2	0	1	0.5	1.5	16.76	1
2695	2010	4.62	2.3	9.5	0	1	20	9	0	0	0	0	0	0	0	0	0	1	0	1	16.63	1	2013	1.64	4.9	3.4	0	3	72	0	0	0	1	0	0	1	0	2	1	2	0.7	2.5	16.63	1
2696	2010	5.15	6.7	3.57	1	2	55	2	0	0	1	0	0	1	0	3	1	1	0.19	2	16.54	1	2013	6.15	7.9	1.3	0	3	65	1	0	0	1	1	0	1	0	3	0	1	0.35	1.5	16.54	1
2697	2010	9.15	7.9	4.6	0	3	60	0	0	0	1	1	0	0	0	2	0	1	0.06	0.75	16.65	1	2013	12.31	8.2	4.5	0	1	66	0	0	1	1	1	0	0	0	3	0	1	0.24	3.25	16.65	1
2699	2010	2.28	2.3	3.5	1	2	24	1	0	0	0	1	0	0	1	2	1	1	0.65	0.6875	16.97	1	2013	2.3	2.8	2.5	0	3	25	0	0	0	1	1	0	0	1	2	1	1	0.08	1	16.97	1
2700	2010	10.56	3.3	8.5	1	2	36	13	0	1	0	1	0	0	0	3	0	1	0	2.5	16.49	0	2013	9.57	5.1	4.5	0	2	38	13	0	0	0	1	0	0	0	1	0	1	0	2	16.49	0
2701	2010	7.97	4.1	2	1	3	36	3	0	0	0	1	0	0	0	2	0	1	0	1.75	16.77	1	2013	4.99	5.6	1.4	1	3	35	4	1	0	1	1	0	0	0	4	0	1	0	0.875	16.77	0.571429
2702	2010	7.93	10.4	4.69	1	3	65	1	0	1	1	1	0	1	0	5	0	1	0.67	1.5	15.99	1	2013	6.98	7.2	4.11	0	7	67	0	0	0	1	0	0	0	0	1	0	1	0	3.75	15.99	1
2703	2010	17.34	8.1	2.14	1	1	55	0	0	1	1	0	0	1	0	4	0	1	0	2	17.49	0.5	2013	7.31	5	3.83	1	8	68	0	0	0	1	1	0	0	0	3	0	2	0	1	17.49	1
2704	2010	8.4	6.6	3.17	1	2	25	8	0	1	0	1	0	1	1	4	0	1	0.18	1.25	16.41	0.6	2013	0.18	4.6	2	1	3	46	1	1	0	1	1	0	1	1	5	1	1	0.58	0.875	16.41	0.428571
2705	2010	11.05	2.8	7	1	4	28	11	0	0	0	1	0	0	0	2	0	1	0.46	0.9	16.89	1	2013	3.21	2.8	10.5	1	5	27	11	1	0	0	1	0	0	0	3	0	2	0.46	1	16.89	1
2706	2010	0.89	4.1	3.2	1	1	20	10	0	0	0	1	0	0	1	2	0	1	0.52	0.5	17.35	1	2013	3	3.3	4.67	0	1	18	0	0	0	0	1	1	0	1	2	0	1.5	0.35	0.5	17.35	1
2707	2010	4.86	6.6	0.43	1	5	30	2	1	1	0	1	0	1	0	5	0	2	0.08	1.75	17.03	0.571429	2013	4.58	6.1	0.2	0	3	38	1	0	0	0	1	0	1	1	2	0	1	0.43	1.5	17.03	0.666667
2708	2010	1.48	3.3	3	1	0	26	0	0	0	1	1	1	1	1	5	0	1	0.72	0.625	16.73	0.2	2013	1.6	3.3	1.5	1	0	30	0	0	0	0	1	0	1	1	3	0	1	0.26	0.5	16.73	0
2709	2010	17.12	6.1	5.33	1	4	40	8	0	0	1	1	0	0	0	3	0	1	0	1	17.17	1	2013	37.98	8.4	4	1	5	42	7	0	1	1	1	0	0	0	4	0	1	0	1.5	17.17	1
2710	2010	29	5.8	2.6	0	4	41	9	0	0	1	0	0	0	0	1	0	1	0.13	1.5	16.65	1	2013	30.7	6.8	2.57	0	3	44	9	0	0	1	0	0	0	0	1	0	1	0.02	2.1876	16.65	0.55714
2711	2010	11.35	5.9	2.43	1	3	42	0	0	0	1	1	0	0	0	3	0	1	0.2	1	16.01	1	2013	8.29	6.4	3	1	1	22	7	0	0	1	1	0	0	0	3	0	1	0.45	1.5	16.01	1
2712	2010	0.98	4.8	2.5	1	5	39	8	0	0	0	0	0	1	1	2	0	1	0.97	3.1875	16.04	0.843137	2013	2.7	5.8	2.29	1	2	41	7	0	0	0	1	1	0	0	3	0	1	0.8	1.5	16.04	1
2714	2010	4.6	4.3	1.4	1	4	48	3	0	0	0	1	0	1	0	3	0	1	0	2	15.99	1	2013	2.6	4.1	0.75	1	3	50	2	1	0	0	1	0	0	0	3	1	1	0.71	1.625	15.99	0.384615
2715	2010	12.38	5.8	3	1	3	28	6	0	1	0	1	0	1	0	4	0	1	0.52	1.25	16.13	1	2013	9.47	6.6	1.43	1	1	42	6	0	0	1	1	0	0	0	3	1	1	0.53	1.25	16.13	1
2716	2010	14.02	5.1	2.6	1	3	30	3	0	1	0	1	0	1	0	4	0	1	0.06	1.5	16.2	1	2013	12.38	5.9	3.6	1	3	32	2	0	1	1	1	0	0	0	4	0	2	0.07	2	16.2	1
2717	2010	2.75	3.3	5.5	1	2	25	6	0	0	1	1	0	0	1	3	0	1.3	0.35	1.5	16.08	0.833333	2013	1.46	2.8	2.5	0	2	30	3	0	0	0	0	0	0	0	0	0	1	0.82	1.5	16.08	0.666667
2718	2010	14.08	2.8	10.5	1	3	31	12	0	0	0	1	1	1	0	4	0	1	0.38	7.75	16.04	0.225806	2013	18.18	6.4	5.43	1	5	33	12	0	1	0	1	0	0	0	3	0	1	0.28	1.25	16.04	1
2719	2010	2.62	6.1	5.86	0	2	50	1	0	1	0	1	0	1	0	3	0	1	0.13	0.5	16.26	1	2013	0.55	6.6	5.86	1	3	55	0	0	0	0	1	0	0	1	2	0	1	0	0.75	16.26	1
2721	2010	1.1	4.1	0.2	0	1	56	0	0	0	0	1	0	0	0	1	0	1	0.31	1.25	16.31	1	2013	3.11	3.3	0.5	0	2	60	0	0	0	0	1	0	0	0	1	0	1	0	3	16.31	1
2722	2010	8.61	4.3	1.25	1	3	35	3	0	0	0	0	0	0	0	1	0	1	0.33	1.5	15.9	1	2013	0.36	5.8	1	1	5	36	5	1	0	0	1	0	0	1	3	0	2	0.95	0.6563	15.9	0.619077
2723	2010	11.33	6.4	4.57	0	3	56	2	0	0	1	1	1	0	0	3	0	1	0.5	4.25	15.92	0.294118	2013	5.47	5.1	4.67	1	5	59	3	0	0	0	1	0	0	0	2	0	1	0.37	2.5	15.92	1
2724	2010	5.02	5.3	2.8	0	2	30	7	0	0	1	0	0	0	0	1	0	2	0	1	16.44	1	2013	0.85	6.6	2	1	2	39	6	0	0	1	1	0	0	1	3	1	1.3	0.82	1.125	16.44	1
2725	2010	0.18	3.6	1.25	0	2	30	0	0	0	1	0	0	0	1	1	0	2	1	0.5	16.1	1	2013	0.02	3.9	0.75	0	3	32	0	0	0	1	1	0	0	1	2	0	1	0.91	0.125	16.1	1
2726	2010	34.87	8.9	1.2	0	3	35	2	0	1	1	0	0	0	0	2	0	1	0.18	1.5	17.52	1	2013	10.78	3.8	1.4	0	5	38	2	0	0	1	1	0	0	0	2	0	1	0.06	1.25	17.52	1
2727	2010	1.5	3.6	3.5	0	1	40	0	0	0	0	0	0	1	1	1	0	1	0.05	0.8125	16.46	1	2013	5.16	4.6	4.4	0	3	43	0	1	0	0	1	0	0	0	2	0	1.7	0.55	0.665	16.46	0.62406
2728	2010	4.96	5.2	3.43	0	3	70	6	0	0	1	0	1	0	0	2	0	1	0.23	1.875	16.02	0.6	2013	10.38	6.2	2.57	1	3	60	1	0	0	1	1	0	0	0	3	0	1	0.08	1.5	16.02	1
2729	2010	6.47	3.1	6.33	1	3	21	10	0	0	1	0	0	1	1	3	0	1	0.33	3.5	16.65	0.428571	2013	0.02	2.8	11.5	1	3	27	13	0	0	0	1	0	1	1	3	0	1	0.53	1.25	16.65	1
2730	2010	5.46	2.3	7.5	1	2	30	7	0	0	0	1	0	1	0	3	0	1	0	2.5	16.01	0.6	2013	2.7	6.4	1	1	3	39	0	0	0	1	1	0	0	0	3	0	1	0.3	1.75	16.01	1
2731	2010	5.25	7.2	1.89	1	3	45	1	0	1	1	1	0	1	0	5	0	1	0.11	1	16.18	1	2013	1.6	2.8	3	0	4	50	0	0	0	0	1	0	0	0	1	0	1	0.15	0.6875	16.18	1
2732	2010	12.3	3.9	7	1	2	27	10	0	0	1	1	0	0	0	3	0	1	0.16	1	16.34	1	2013	17.42	2.8	6	0	4	22	9	0	0	1	1	0	1	0	3	0	1	0.11	2.75	16.34	0.545455
2733	2010	6.42	4.8	5.2	0	2	33	0	0	0	1	1	0	0	0	2	0	1	0.24	0.375	16.68	1	2013	3.72	3.8	5.5	1	3	25	0	0	1	1	0	0	0	0	3	0	1	0.64	3	16.68	1
2734	2010	4.16	6.3	4.43	1	3	37	9	0	0	0	1	0	0	0	2	0	1	0.31	1.5	15.88	0.666667	2013	0	7.1	5.13	1	7	39	8	0	0	0	1	1	0	1	3	0	1	0.76	0.5	15.88	1
2735	2010	15.32	2.3	9.5	0	3	27	10	0	0	1	1	0	1	0	3	0	1	0.4	0.5	16.46	1	2013	2.69	2.8	8	0	5	28	9	0	1	1	0	0	1	1	3	0	1	0.75	0.25	16.46	1
2736	2010	3.33	4.6	2.25	0	2	44	3	0	0	1	0	0	1	0	2	0	1	0.86	0.75	16.55	1	2013	2.67	3.3	3	0	1	24	3	0	0	0	1	0	0	0	1	0	1	0.67	0.5	16.55	1
2737	2010	1.28	3.8	2.5	1	3	29	5	0	1	0	0	0	0	0	2	0	1	0	0.75	16.2	1	2013	5.24	5.1	1.8	1	3	30	5	0	1	1	0	0	0	0	3	0	2	0.35	2	16.2	1
2738	2010	2.15	5.6	1.5	1	4	35	0	1	0	1	1	0	1	0	5	0	1	0.04	0.5	18.42	1	2013	2.79	5.7	1.57	1	5	26	0	0	0	0	1	0	0	0	2	1	1	0.61	0.625	18.42	1
2739	2010	8.84	10.2	3.45	0	4	30	3	0	0	0	1	0	0	0	1	0	2	0.18	0.75	16.42	0	2013	9.86	8.6	1.67	1	4	32	2	0	0	0	1	0	1	0	3	0	1	0.44	0.5	16.42	1
2740	2010	2.22	3.8	2	0	3	33	4	0	0	0	1	0	1	0	2	0	1	0.8	1.125	16.48	1	2013	0.21	4.6	2.2	0	5	36	6	1	0	1	1	0	1	1	4	0	1	0.55	0.6875	16.48	1
2741	2010	6.92	4.3	3.4	1	3	34	10	0	0	1	0	0	0	0	2	0	1	0.38	1.25	16.67	0.8	2013	4.59	4.8	3	1	4	36	10	0	0	1	1	0	0	0	3	0	1	0.24	1	16.67	1
2742	2010	2.2	7.1	5.13	1	3	27	4	0	1	0	1	0	1	0	4	0	1	0.42	1	16.45	0.5	2013	6.92	4.3	4	1	3	31	3	1	1	0	1	0	0	0	4	0	1	0.54	1	16.45	1
2743	2010	6.56	8.1	2.44	1	1	46	4	0	0	0	1	0	0	0	2	0	2	0.51	0.75	16.78	0.666667	2013	13.07	5.8	2.67	1	1	45	3	1	0	0	1	0	0	0	3	0	1	0.14	1.375	16.78	1
2744	2010	1.62	2.8	0	1	0	35	0	0	0	0	1	0	0	1	2	0	2	0	0.25	17.34	1	2013	16.86	10.2	2.44	1	1	50	0	1	1	1	1	0	0	0	5	0	1.5	0.41	0.75	17.34	1
2745	2010	13.96	8.2	3.43	1	3	39	4	0	1	0	1	0	1	0	4	0	1	0.14	1.75	17.14	1	2013	39.58	7.9	2.25	1	1	40	3	1	0	1	1	0	1	0	5	0	1.5	0.08	2	17.14	1
2746	2010	0.54	2.8	4	0	3	28	7	0	0	1	0	0	0	1	1	0	1	1	0.5	16.64	0	2013	0.64	3.8	2.67	1	2	30	7	0	0	1	1	0	0	1	3	0	1	0.91	0.125	16.64	1
2747	2010	8.94	6.1	4.67	1	3	50	0	0	0	1	1	0	1	0	4	0	1	0	2	16.11	1	2013	10.23	4.6	3.33	1	3	65	0	0	0	0	1	0	1	0	3	1	1	0.24	2.5	16.11	1
2748	2010	0.73	2.3	5.5	1	1	30	8	0	0	0	0	0	0	1	1	0	2	0	0.5	17.09	1	2013	1.84	3.3	6	1	3	32	8	1	0	0	0	0	0	1	2	1	1	0.07	0.25	17.09	1
2749	2010	1.61	4.3	1	1	0	60	0	0	0	0	1	0	0	1	2	0	1	0.3	1.25	16.92	1	2013	2.16	5.6	0.67	1	1	59	0	1	0	0	1	0	0	1	3	0	1	0.6	1.5	16.92	1
2750	2010	7.08	7.4	3.44	1	1	61	0	0	0	1	1	0	0	0	3	0	1.3	0	2	17.27	1	2013	13.23	5.3	2.33	0	1	59	0	1	0	1	1	0	1	1	4	1	1	0	2	17.27	1
2751	2010	5.69	4.4	2.4	0	3	26	0	0	0	1	1	0	0	0	2	0	1	0.06	0.25	19.99	1	2013	6.01	4.4	3.2	0	1	28	6	0	0	1	0	0	0	0	1	0	2	0.6	4.25	19.99	1
2752	2010	10.08	5.6	4.83	1	3	37	10	0	1	0	1	0	0	0	3	0	1	0	4.25	17.06	0.647059	2013	12.83	7.7	4.13	1	1	34	12	1	0	0	1	0	0	0	3	0	1	0.29	2.5	17.06	1
2754	2010	0.51	4.4	2	0	1	60	0	0	1	0	0	1	0	1	2	0	1	0.96	1.1875	17.3	0.157895	2013	0.23	1.6	0.5	0	0	58	0	0	0	0	0	1	0	1	1	0	1	0.61	0.25	17.3	1
2755	2010	2.02	7.4	0	0	1	45	0	0	0	0	1	0	0	1	1	0	1	0.22	2	17.22	1	2013	0.92	7.2	0.17	0	1	45	0	0	0	0	1	0	0	1	1	0	1	0.65	2	17.22	1
2756	2010	43.52	13	5.71	0	3	52	8	0	0	0	1	0	1	0	2	0	1	0	2	17.06	1	2013	16.12	7.1	4.88	1	6	52	8	1	1	1	1	0	0	0	5	0	1	0.07	3	17.06	1
2758	2010	1.95	6.1	5.17	1	2	23	5	1	1	0	1	0	1	0	5	0	2	0	2.5	16.9	0.4	2013	0.01	2.8	2	1	3	30	4	0	1	0	1	0	0	1	3	0	1	0.3	0.75	16.9	1
2760	2010	16.86	4.3	3.4	1	4	30	7	1	1	1	1	0	1	0	6	0	1	0.01	5.25	16.31	0.761905	2013	9.7	5.6	2	1	8	31	5	1	1	0	1	0	0	0	4	1	1	0	3.75	16.31	0.8
2761	2010	10.71	6.9	6.25	0	3	55	5	0	0	1	1	0	0	0	2	0	1	0	2	16.61	1	2013	11.68	6.4	8	0	6	55	5	0	1	0	0	0	1	0	2	0	1	0.02	1.25	16.61	1
2762	2010	11.84	3.3	1	0	2	26	2	0	0	0	0	0	0	0	0	0	1	0.02	1.5	17.13	0	2013	12.63	2.8	0.5	0	4	29	1	0	0	1	1	0	1	0	3	0	1	0	2.25	17.13	0.333333
2763	2010	7.68	3.3	5	1	2	28	6	1	1	0	1	0	0	0	4	0	1	0.06	1.75	17.25	0.428571	2013	9.81	2.8	5	0	2	28	6	0	1	0	0	0	0	0	1	0	1	0.06	0.5	17.25	1
2764	2010	6.37	6.1	6.67	0	3	60	8	0	0	1	0	0	1	0	2	0	1	0.35	1.5625	16.51	1	2013	7.29	3.3	5.33	0	5	55	8	0	0	1	1	0	1	0	3	1	1	0.24	0.75	16.51	1
2765	2010	7.45	6.5	6.13	0	2	67	1	0	0	1	1	0	0	0	2	0	1	0.72	1	16.46	1	2013	6.73	5.4	5	0	6	68	2	0	0	1	0	0	0	0	1	0	1	0.97	0.75	16.46	1
2766	2010	2.36	4.8	0.75	0	2	30	0	0	0	1	0	0	0	1	1	0	1	0	0.375	17.3	1	2013	2.44	4.8	0.2	0	2	40	0	0	0	1	1	0	0	1	2	1	1	0.62	0.75	17.3	1
2767	2010	8.52	3.3	4	0	1	45	0	0	1	1	1	0	0	0	3	0	1	0.38	1	16.9	1	2013	10.05	3.8	3	1	2	55	0	0	0	0	0	0	0	0	1	0	1	0	0.875	16.9	1
2769	2010	8.02	6.6	0.86	1	3	30	1	1	1	0	1	0	1	0	5	0	2	0	1.5	16.87	1	2013	6.06	3.8	0.2	1	2	35	0	0	0	0	1	0	1	0	3	0	1	0	1.25	16.87	1
2770	2010	4.81	6.8	1.14	1	3	48	0	0	0	1	1	0	1	0	4	1	1.2	0.19	3.25	16.99	0.615385	2013	8.02	7.8	2.33	1	1	40	0	1	1	0	1	0	0	0	4	0	1	0	3	16.99	1
2771	2010	4.77	9.2	1.73	1	3	55	0	1	0	0	1	0	0	0	3	0	1.5	0.21	0.75	19.63	1	2013	4.62	6.6	1.86	1	5	42	0	1	0	0	1	0	0	0	3	0	1	0.09	0.6667	19.63	1
2772	2010	11.11	7.1	6.57	1	2	42	3	1	0	1	1	0	0	0	4	0	1.3	0.27	1.75	19.64	0.428571	2013	11.31	2.8	3	1	6	45	3	1	1	1	1	0	0	0	5	0	1	0.04	1.3541	19.64	1
2773	2010	14.31	8.9	6.7	1	3	40	3	0	0	0	1	0	0	0	2	0	2	0	2	16.14	1	2013	11.84	8.1	5.33	1	6	55	3	1	0	0	1	0	0	0	3	0	2	0	2	16.14	1
2774	2010	15.74	5.3	5	1	3	32	9	0	0	0	1	0	0	0	2	0	2.2	0	2.125	16.26	0.764706	2013	32.17	5.3	5.17	1	6	35	9	1	1	1	1	0	0	0	5	0	1	0.12	1.75	16.26	0.714286
2776	2010	7.84	12.1	5.62	1	3	40	4	0	0	0	0	0	0	0	1	0	2	0.55	2.5	17.44	0.8	2013	10.15	9.8	7.58	1	4	45	4	1	0	1	1	0	0	0	4	0	1	0.23	2	17.44	1
2777	2010	7.45	4.8	1.33	1	3	30	6	0	1	1	0	0	0	0	3	0	2	0	1.625	19.84	1	2013	5.51	3.8	3.5	1	4	35	6	0	1	1	1	0	0	0	4	0	2	0.49	0.6667	19.84	1
2778	2010	17.01	5.4	4.14	1	3	40	3	0	0	1	1	0	1	0	4	0	1.3	0	1.625	19.68	0.692308	2013	11.76	6.1	3.71	1	2	53	3	1	1	0	1	0	0	0	4	0	2	0	1.3333	19.68	0.624991
2779	2010	9.7	2.3	0.67	1	2	45	0	0	1	0	0	0	0	0	2	0	1	0.09	1.125	17.44	1	2013	5.25	2.6	0	1	4	50	0	1	0	1	1	0	0	0	4	0	1	0.06	0.5	17.44	1
2780	2010	8.1	5.1	2	1	3	34	2	0	1	0	1	0	0	0	3	1	2	0.53	3.125	17.47	0.52	2013	9.52	5.6	2.67	1	6	35	2	0	0	0	1	0	0	0	2	0	1.5	0	1.1667	17.47	0.571441
2781	2010	15.45	6.1	4.86	1	3	37	6	0	1	0	0	0	0	0	2	0	2	0.05	1.5	17.45	1	2013	6.59	2.8	2.75	1	3	37	6	0	0	0	1	0	0	0	2	0	1	0	1	17.45	1
2782	2010	0.15	4.1	4.8	1	2	45	0	0	0	0	0	0	0	1	1	0	2	0.21	1.5	19.49	0	2013	3.53	4.1	5.4	1	3	57	0	0	0	1	0	0	0	0	2	0	2	0.28	2.625	19.49	1
2783	2010	13.81	6.1	4.86	1	3	36	9	0	1	0	1	0	0	0	3	0	1.3	0	3	19.56	0.25	2013	10.52	8.1	5.11	1	5	36	9	1	0	0	1	0	0	0	3	0	2	0.09	0.5	19.56	1
2784	2010	8.72	4.6	7.6	1	2	50	0	1	0	1	1	0	0	0	4	0	2	0.44	1.5	19.75	1	2013	5.92	3.6	4.25	1	2	56	0	1	0	1	1	0	0	0	4	0	2	0.7	1	19.75	1
2785	2010	8.35	5.8	4.5	1	3	35	8	0	0	1	1	0	0	0	3	0	1.5	0.47	1.125	17.31	1	2013	9.45	6.3	4.43	1	6	35	8	0	0	0	1	0	0	0	2	0	1	0.5	1	17.31	1
2786	2010	2.8	3.3	2	1	1	25	3	0	0	0	1	0	0	0	2	0	2	0	1	19.79	0	2013	3.8	3.8	0.5	1	3	30	0	1	0	0	1	0	0	0	3	0	1	0.19	1.5	19.79	0.333333
2787	2010	6.45	3.3	5	1	3	29	8	0	0	0	1	0	0	0	2	0	1.7	0.16	2.5	17.38	1	2013	16.82	8.2	4.44	1	2	30	6	1	1	1	1	0	0	0	5	0	1.3	0.1	2.8333	17.38	0.647055
2788	2010	10.8	4.8	3.83	1	2	95	0	0	0	0	0	0	0	0	1	0	1	0	1.625	17.34	1	2013	4.6	4.7	4	1	3	89	0	0	0	1	1	0	0	0	3	0	1	0	1.6667	17.34	1
2789	2010	2.7	5.9	2.14	1	3	40	6	1	0	1	1	1	0	0	5	0	1	0.56	0.75	19.72	1	2013	2.72	3.6	3.25	0	2	40	6	0	0	1	0	0	0	1	1	0	1	0.81	0.1667	19.72	1
2790	2010	5.46	3.8	2.67	1	2	40	8	1	0	0	1	0	0	0	3	0	2.3	0.28	1.25	19.19	0.7	2013	4.35	4.3	2.5	1	4	35	8	1	0	1	1	0	0	0	4	0	1	0	0.4166	19.19	1
2791	2010	5.84	4.3	2.8	1	3	38	8	0	1	0	0	0	0	0	2	0	1	0	1.75	19.44	1	2013	3.36	3.8	1.25	1	1	42	0	0	0	1	1	0	0	0	3	0	1.5	0.57	0.6667	19.44	1
2793	2010	0	2.1	4.5	1	1	26	5	0	1	1	0	0	0	1	3	0	2	0	1	17.37	1	2013	0.06	2.8	4	0	3	29	8	0	0	0	0	0	0	1	0	0	1	0.25	0.0833	17.37	1
2794	2010	0.18	5.4	3.17	1	2	38	0	0	0	0	0	0	0	1	1	0	1	0.44	1.75	19.56	0.142857	2013	1.78	3.6	3.25	1	3	40	0	0	1	0	1	0	0	1	3	0	2	0.59	0.75	19.56	1
2795	2010	4.63	5.1	5.4	1	3	54	1	1	0	0	0	0	0	0	2	0	2	0.58	0.5	17.59	1	2013	4.83	3.1	0.67	0	2	55	2	0	0	1	0	0	0	0	1	0	1	0.98	0.1667	17.59	1
2796	2010	3.06	4.6	5.6	1	2	34	12	0	1	0	1	0	0	0	3	0	2	0.03	1.5	19.64	1	2013	0.51	5.9	6.33	1	5	40	12	0	0	0	0	0	0	1	1	0	1	1	0.1667	19.64	1
2797	2010	7.07	4.3	2.5	1	3	32	5	0	1	0	1	0	0	0	3	0	2	0.19	1.5	17.34	1	2013	3.94	4.8	2.6	1	2	35	5	0	0	1	1	1	0	1	4	0	2	0.06	0.6667	17.34	1
2798	2010	3.17	6.1	2.71	1	1	40	10	0	0	0	1	0	0	0	2	0	2	0	0.5	19.82	1	2013	3.77	5.6	2.83	1	4	40	8	0	0	0	1	0	0	0	2	0	1	0.02	1.25	19.82	0.4
2799	2010	4.8	5.3	3.17	1	3	32	3	1	0	1	0	0	0	0	3	0	1.5	0	1	19.64	1	2013	0	7.1	2.38	1	4	38	3	1	0	0	1	0	0	1	3	0	1.5	0	1	19.64	0.5
2800	2010	2.3	3.3	3.5	1	3	36	8	1	0	0	0	0	0	0	2	0	1	0	1	17.34	1	2013	2.3	2.8	3.75	1	4	38	8	1	0	0	1	0	0	0	3	0	2	0	1	17.34	1
2801	2010	8.44	7.1	4.71	1	2	35	8	1	0	0	1	0	0	0	3	0	2	0.33	1.75	19.22	1	2013	7.84	7.7	4.89	1	4	40	8	0	0	1	1	0	0	0	3	0	2	0.54	0.7084	19.22	1
2802	2010	5.16	4.8	3	1	3	35	9	0	0	1	1	0	0	0	3	0	2	0	1	18.39	0.5	2013	5.67	5.3	3.4	1	6	35	8	0	0	0	1	0	0	0	2	0	2	0	0.5	18.39	1
2803	2010	12.45	3.1	4	1	2	55	0	0	1	0	0	1	0	0	3	0	2	0.05	1.5	16.27	1	2013	12.6	3.9	4	1	3	60	0	1	0	0	1	0	0	0	3	0	2	0.76	2	16.27	1
2804	2010	7.1	4.8	3.25	1	3	32	4	0	0	0	1	0	0	0	2	0	1.3	0.4	1.875	17.85	0.333333	2013	0	5	2.8	1	3	32	3	0	0	0	1	0	0	1	2	0	2	0	0.9583	17.85	1
2805	2010	10.17	5.1	2.67	1	3	35	6	0	1	0	1	0	0	0	3	0	2	0.13	1	17.2	1	2013	15.44	5.4	3.17	1	7	37	6	1	0	0	1	0	0	0	3	0	1.5	0.23	1.5	17.2	0.666667
2807	2010	4.16	3.1	4.25	1	2	67	0	0	1	0	1	1	0	0	4	0	2	0	3.75	19.85	1	2013	4.92	4.1	5.6	1	4	70	0	0	0	0	1	0	0	0	2	0	2	0.31	3	19.85	1
2808	2010	9.1	8.1	3.8	1	3	62	3	0	0	1	1	0	0	0	3	0	1.3	0.3	1.375	19.19	1	2013	2.1	7.3	3.44	1	3	64	2	0	1	1	1	0	0	0	4	0	2	0.2	1	19.19	1
2809	2010	16.51	6.7	5.11	1	3	47	6	0	0	0	1	0	0	0	2	0	2	0	7.5	19.81	1	2013	14.74	9.2	3.55	1	6	55	6	0	0	0	0	0	0	0	1	0	2	0	1	19.81	1
2810	2010	6.64	5.1	4.33	1	2	42	1	0	0	1	1	0	0	0	3	0	1	0.84	1.5	19.54	1	2013	8.29	5.6	4.5	1	3	47	4	0	0	1	1	0	0	0	3	0	1.5	0.13	1.1667	19.54	1
2811	2010	9.1	4.8	6.67	1	2	75	0	0	1	0	1	0	0	0	3	0	2	0	2.25	19.6	1	2013	7.61	3.3	4.25	1	2	75	2	0	0	1	1	0	0	0	3	0	1	0	0.75	19.6	1
2812	2010	5.14	5.9	4.86	1	3	45	3	0	0	0	1	0	0	0	2	0	2	0.2	1	18.43	1	2013	8.22	6.4	5.14	1	5	53	3	1	0	0	1	0	0	0	3	0	2	0.68	1.125	18.43	1
2813	2010	3.91	2.3	6.5	1	2	20	4	0	0	0	1	0	0	0	2	0	1	0.05	0.625	18.43	0	2013	2.07	3.3	5.5	1	6	34	3	0	0	0	1	0	0	1	2	0	1.5	0.08	0.25	18.43	0.5
2814	2010	43	11.6	5.43	1	3	80	0	0	0	0	1	0	0	0	2	0	2	0	4.5	19.6	1	2013	10.73	4.6	6.33	1	4	87	0	0	1	1	1	0	0	0	4	0	1	0.02	2.1667	19.6	1
2815	2010	10.19	5.6	4.43	1	3	38	7	0	1	0	1	0	0	0	3	0	2	0	1.375	19.75	1	2013	7.51	6.1	4.57	1	8	38	7	0	0	1	1	0	0	0	3	0	1	0	0.8334	19.75	1
2816	2010	2.85	6.4	4.88	1	4	42	5	0	0	0	1	0	0	0	2	0	1	0.39	0.25	19.09	1	2013	1.83	5.6	3.83	1	8	48	5	0	0	1	1	0	1	0	4	0	1	0.85	0.385	19.09	1
2817	2010	5.85	3.3	0	1	2	30	0	0	0	0	1	0	0	0	2	0	1	0	0.5	18.37	0.5	2013	8.12	3.8	0.67	1	5	35	0	1	0	0	1	0	0	0	3	1	1	0.29	0.375	18.37	1
2818	2010	11.16	5.3	2.33	1	3	45	2	1	0	0	1	0	1	0	4	0	2	0	1.5	16.63	1	2013	9.26	6.8	2.88	1	9	48	0	1	0	1	1	0	0	0	4	1	1	0	0.75	16.63	1
2821	2010	2.96	6.1	4.83	1	4	52	7	0	0	0	1	0	0	0	2	0	1	0.24	0.625	17.81	1	2013	4.5	4.8	2.83	1	4	42	7	0	0	0	1	0	0	0	2	0	1	0	0.3125	17.81	1
2822	2010	4.93	4.8	3.6	1	5	30	8	0	0	1	1	0	1	1	4	0	1	0.11	0.5	17.87	1	2013	6.84	4.8	3.6	1	5	32	7	0	0	0	1	0	0	0	2	1	1.5	0	0.5	17.87	0.5
2823	2010	6.44	10	7.55	1	3	58	0	1	1	1	0	0	0	0	4	0	2	0	2.5	16.27	1	2013	7.65	2.6	3	1	2	56	0	1	0	0	1	0	0	1	3	0	2	0.05	0.5	16.27	1
2824	2010	7.93	5.8	4.8	1	3	31	9	1	1	1	1	0	0	0	5	0	1.7	0.29	1.0625	19.82	1	2013	9.5	5.6	3.33	1	6	42	9	1	0	1	1	0	0	0	4	0	1	0	1	19.82	1
2825	2010	2.5	4.3	7	1	3	63	3	0	1	0	1	0	0	0	3	0	1.7	0.29	1.125	16.19	1	2013	0.1	3.8	5.8	0	4	65	3	0	0	1	0	0	0	1	1	0	1	0.03	0.0625	16.19	1
2826	2010	1.38	2.8	2.5	0	3	30	5	1	0	0	1	0	0	0	2	0	1.5	0.42	0.6	20.53	1	2013	0.61	3.3	1.67	0	1	32	4	0	0	1	0	0	0	1	1	0	2	0.21	1.1667	20.53	1
2827	2010	34.47	9.4	4	1	4	55	0	0	1	1	1	0	0	0	4	0	2	0	6.25	18.59	0.56	2013	14.44	4.4	3.6	1	3	57	0	0	0	0	1	0	0	0	2	0	3	0.07	2	18.59	0.5
2828	2010	18.29	6.9	4.38	1	1	45	5	1	0	0	1	0	0	0	3	0	3	0	1.1875	17.22	0.578947	2013	15.93	9.7	3.82	1	3	48	5	1	0	0	1	0	0	0	3	0	3	0	3	17.22	0.791667
2829	2010	7.28	9.6	8.09	1	4	48	10	0	0	0	1	0	1	0	3	0	1	0.61	0.875	17.94	1	2013	8.46	10.4	6.5	1	10	55	10	0	0	0	1	0	0	0	2	1	1	0.68	0.75	17.94	1
2830	2010	2.7	5.6	4.29	1	7	47	8	0	0	1	1	0	1	0	4	1	1	0	0.75	17.81	1	2013	4	8.2	4.78	1	5	46	8	1	0	1	1	0	1	0	5	0	1	0	0.5	17.81	1
2831	2010	4.92	6.1	4.67	1	2	42	10	1	0	0	1	0	0	0	3	0	1	0	1	17.73	1	2013	6.35	6.6	5.17	1	4	35	10	0	0	1	1	0	1	0	4	1	1	0	0.5	17.73	1
2832	2010	0.8	2.3	0.5	1	1	22	1	0	0	0	0	0	0	1	1	0	1.5	0	0.375	16.41	1	2013	2.24	4.1	0	1	5	25	0	1	0	1	1	0	0	0	4	0	1.5	0.25	1	16.41	1
2833	2010	3.91	5.4	7.67	1	2	45	0	0	0	1	1	0	0	0	3	1	1	0.54	0.75	17.34	1	2013	5.65	9.7	6.18	1	5	70	0	0	0	0	1	0	0	0	2	1	1.5	0	0.95	17.34	1
2834	2010	11.05	6.1	2.33	0	2	43	3	0	0	1	1	0	1	0	3	0	1	0.42	0.375	17.82	1	2013	5.14	4.8	2.8	1	7	43	4	0	0	1	1	0	0	0	3	0	1	0.18	0.5	17.82	1
2835	2010	5.27	7.4	4.56	1	5	48	1	0	0	0	1	0	0	0	2	0	1	0.58	0.53	17.88	1	2013	4.11	7.2	3.22	1	6	45	9	0	0	0	1	0	0	0	2	1	1	0.42	0.5	17.88	1
2836	2010	4.6	5.1	2.8	1	4	35	7	0	0	0	1	0	1	0	3	0	1	0.07	0.5	17.96	1	2013	2.92	6.1	2.67	1	4	43	7	0	0	1	0	0	0	1	2	1	1	0.04	0.875	17.96	1
2837	2010	16.05	11.2	6	1	4	48	9	0	0	0	1	0	0	0	2	0	1	0.61	1	17.92	1	2013	7.49	7.4	7.22	1	5	52	9	0	0	1	1	0	0	0	3	1	1	0.19	0.375	17.92	1
2838	2010	6.75	5.1	6.67	1	2	40	1	0	0	1	1	0	0	0	3	0	2	0	1.75	17.31	0.428571	2013	5.88	7.8	4.78	1	4	45	5	0	0	0	1	0	0	0	2	0	1	0.01	2.25	17.31	0.444444
2839	2010	3.23	5.8	3.33	1	3	40	6	1	0	0	1	0	0	0	3	0	1	0.03	1	17.9	1	2013	3.43	6.8	2.86	1	6	40	5	0	0	0	1	0	0	1	2	0	1	0.14	0.5	17.9	1
2840	2010	11.6	2.3	6	1	2	25	6	0	0	1	1	0	0	0	3	0	1.3	0.38	0.5	16.61	0.75	2013	10.66	3.3	1	1	7	26	2	0	0	1	1	0	0	0	3	0	2	0.23	0.75	16.61	0.666667
2842	2010	10.78	1	0	1	3	30	0	0	0	1	1	0	0	0	3	0	1.3	0.44	0.625	16.31	0.6	2013	11.41	3.8	5.33	1	4	30	6	0	0	1	1	0	0	0	3	0	1.9	0.12	0.6875	16.31	1
2843	2010	2.42	3.8	1.75	1	2	30	4	1	0	0	1	0	0	1	3	0	2	0.11	0.4375	16.5	0.714286	2013	2.76	4.3	1.8	1	4	30	3	0	0	0	1	0	0	0	2	0	1.8	0	0.9063	16.5	0.58623
2844	2010	3.3	5.1	6	1	2	40	8	0	1	0	1	0	0	0	3	0	1	0.65	1.625	16.15	0.538462	2013	4.55	5.4	6.5	1	7	42	7	1	0	1	1	0	0	0	4	0	1	0.09	1	16.15	0.6667
2846	2010	14.45	4.1	0.75	1	3	58	3	0	0	1	1	0	0	0	3	0	1.8	0	2.78	19.64	1	2013	0	2.8	1.5	1	2	64	3	1	0	0	1	0	0	1	3	0	2	0	2	19.64	1
2847	2010	2.28	5.6	0.57	1	2	39	0	0	0	0	0	0	0	0	1	0	1	0.11	0.25	16.22	1	2013	2.26	5.8	1.5	1	4	45	2	1	0	1	1	0	0	0	4	1	2	0.44	0.75	16.22	1
2848	2010	5.56	2.3	1.67	1	3	30	2	0	0	0	0	0	0	1	1	0	1	0.24	0.5	17.06	1	2013	4.6	2.3	1.67	1	5	43	2	0	0	0	0	0	0	1	1	1	1	0.34	0.5	17.06	1
2849	2010	6.23	2.3	3.5	1	3	25	2	0	0	0	1	0	0	0	2	0	2	0.02	2	16.89	1	2013	5.14	8.2	4	1	4	53	10	0	0	1	1	0	0	0	3	1	1	0.07	1.625	16.89	1
2850	2010	3.63	3.3	5	1	0	24	5	0	0	0	1	0	1	0	3	0	1	0	1	16.95	0.5	2013	0.36	3.8	3.5	1	1	22	4	0	0	0	1	0	1	1	3	0	1	0.6	0.375	16.95	0.666667
2851	2010	10.22	8.4	3.3	1	4	40	0	0	0	1	1	0	0	0	3	0	2.5	0.04	1.625	18.59	0.384615	2013	6.24	6.4	4	1	2	45	0	0	0	0	1	0	0	0	2	0	2	0	1	18.59	0.5
2852	2010	3.4	3.8	2.5	1	3	30	3	0	0	1	1	0	0	1	3	0	1	0.24	0.75	16.24	1	2013	5.5	4.3	3.4	1	5	32	3	0	0	1	1	0	0	0	3	0	2	0	0.5	16.24	1
2853	2010	3	4.8	3.8	1	3	36	9	0	1	0	1	0	0	0	3	0	2	0	1.125	16.67	1	2013	3.99	5.1	4.8	1	5	38	9	0	0	0	1	0	0	0	2	0	2	0.1	0.75	16.67	1
2854	2010	19.66	7.4	3.88	1	3	40	9	0	1	0	1	0	0	0	3	0	2	0.67	2.75	16.19	1	2013	31.37	7.6	3.5	1	4	40	9	1	0	0	1	0	0	0	3	0	1.8	0.24	1.0625	16.19	1
2855	2010	2.73	10.2	3.2	1	3	36	6	0	0	1	0	0	0	0	2	0	2	0.1	0.625	16.75	0	2013	0	10.7	2.5	1	4	40	5	0	0	1	1	0	0	1	3	0	1.8	0	1.5	16.75	0.333333
2856	2010	7.1	4.6	3.6	1	5	30	8	0	0	1	1	0	0	0	3	0	1.5	0	1.625	16.28	1	2013	9.75	5.4	3.17	1	5	30	7	0	0	0	1	0	0	0	2	0	1	0	0.8281	16.28	1
2857	2010	4.38	5.1	4.29	1	4	40	5	0	0	0	1	0	0	0	2	0	2	0.82	1.125	16.72	0.555556	2013	3.52	6.1	3.71	1	4	45	4	0	1	0	1	0	0	0	3	0	1	0.02	1.0156	16.72	1
2858	2010	6.6	2.3	6	1	0	19	10	0	0	1	1	0	0	0	3	0	2	0	0.28	16.34	0	2013	6.72	2.8	8	1	6	20	10	1	0	1	1	0	0	0	4	0	2	0.29	0.0625	16.34	1
[truncated: 32 more rows]
